# Supplementary material for: Situational assessment and epidemiology of HIV, HBV and HCV among people who use and inject drugs in Ghana
Source: PLoS One. 2024 Aug 26;19(8):e0305923. doi: 10.1371/journal.pone.0305923 (PMC11346957; doi:10.1371/journal.pone.0305923)
Supplement: S1 Data — (CSV) [file pone.0305923.s001.csv]

record_id	nwsize	recruit_coupon	weights_new	weight_hep_b	weights	qpircode_new	qpidate	qpitime	qpsite	consent	ra_name	qpicode	qpircode	rcrela___1	rcrela___2	rcrela___3	rcrela___4	rcrela___5	rcrela___6	rcrela___7	rcrela___8	rcrela___9	rcrcla1	rcexch	rcexch_1	eluse	heroin___1	heroin___2	heroin___3	cocaine___1	cocaine___2	cocaine___3	crystal_meth___1	crystal_meth___2	crystal_meth___3	tramadol___1	tramadol___2	tramadol___3	crack___1	crack___2	crack___3	elinjmn	desexnow	desexnow1	deagenum	deedhigh	deedhigh1	deempl	deempl_1
1	7	1003	.82301003	1.41629	.78736001	1001	November 12	2021 13:23	13:24	Greater Accra	Yes	Robert	1003	1003	Unchecked	Unchecked	Unchecked	Unchecked	Unchecked	Unchecked	Unchecked	Unchecked	Unchecked				YES	Unchecked	Checked	Unchecked	Unchecked	Checked	Unchecked	Unchecked	Checked	Unchecked	Checked	Unchecked	Unchecked	Unchecked	Checked	Unchecked	Within the last 7 days	MALE		29	Senior High/Secondary school		UNEMPLOYED
2	2	1008	2.8805399	.80931002	2.7557499	1003	November 12	2021 13:55	13:55	Greater Accra	Yes	Robert	1008	1003	Unchecked	Unchecked	Unchecked	Unchecked	Unchecked	Checked	Unchecked	Unchecked	Unchecked		NO		YES	Checked	Unchecked	Unchecked	Checked	Unchecked	Unchecked	Unchecked	Checked	Unchecked	Unchecked	Checked	Unchecked	Checked	Unchecked	Unchecked	Within the last 7 days	MALE		32	Senior High/Secondary school		UNEMPLOYED
3	10	1011	.57611001	.28325999	.55115002	1004	November 12	2021 14:26	14:26	Greater Accra	Yes	Robert	1011	1008	Unchecked	Unchecked	Unchecked	Unchecked	Unchecked	Checked	Unchecked	Unchecked	Unchecked		NO		YES	Checked	Unchecked	Unchecked	Checked	Unchecked	Unchecked	Unchecked	Checked	Unchecked	Unchecked	Checked	Unchecked	Unchecked	Checked	Unchecked	Within the last 7 days	FEMALE		38	Tertiary education		UNEMPLOYED
4	4	1017	1.4402699	.70814002	1.37787	1006	November 12	2021 14:44	14:44	Greater Accra	Yes	Robert	1017	1007	Unchecked	Unchecked	Unchecked	Checked	Unchecked	Unchecked	Unchecked	Unchecked	Unchecked		NO		YES	Checked	Unchecked	Unchecked	Checked	Unchecked	Unchecked	Unchecked	Checked	Unchecked	Checked	Unchecked	Unchecked	Checked	Unchecked	Unchecked	Within the last 7 days	MALE		37	Senior High/Secondary school		OTHER
5	1	1018	5.7610898	1.41629	5.5114999	1006	November 12	2021 15:03	15:03	Greater Accra	Yes	Robert	1018	1006	Unchecked	Unchecked	Checked	Unchecked	Unchecked	Unchecked	Unchecked	Unchecked	Unchecked		NO		YES	Unchecked	Checked	Unchecked	Checked	Unchecked	Unchecked	Unchecked	Checked	Unchecked	Unchecked	Checked	Unchecked	Checked	Unchecked	Unchecked	Within the last 7 days	MALE		34	PRIMARY		EMPLOYED PART-TIME
6	1	1023	5.7610898	1.41629	5.5114999	1008	November 12	2021 15:19	15:19	Greater Accra	Yes	Robert	1023	1012	Unchecked	Unchecked	Unchecked	Unchecked	Unchecked	Checked	Unchecked	Unchecked	Unchecked				YES	Checked	Unchecked	Unchecked	Checked	Unchecked	Unchecked	Unchecked	Checked	Unchecked	Checked	Unchecked	Unchecked	Checked	Unchecked	Unchecked	Within the last 7 days	MALE		36	Senior High/Secondary school		EMPLOYED PART-TIME
7	2	1028	2.8805399	2.8325701	2.7557499	1009	November 12	2021 15:40	15:40	Greater Accra	Yes	Robert	1028	1014	Unchecked	Unchecked	Checked	Unchecked	Unchecked	Unchecked	Unchecked	Unchecked	Unchecked		NO		YES	Checked	Unchecked	Unchecked	Unchecked	Checked	Unchecked	Unchecked	Checked	Unchecked	Unchecked	Checked	Unchecked	Checked	Unchecked	Unchecked	Within the last 7 days	MALE		54	Junior High/Middle School		UNEMPLOYED
8	5	1024	1.15222	.56651002	1.1023	1008	November 12	2021 15:27	15:27	Greater Accra	Yes	Dora	1024	1012	Unchecked	Unchecked	Unchecked	Unchecked	Checked	Unchecked	Unchecked	Unchecked	Unchecked		NO		YES	Checked	Unchecked	Unchecked	Unchecked	Unchecked	Unchecked	Unchecked	Unchecked	Unchecked	Unchecked	Unchecked	Unchecked	Unchecked	Unchecked	Unchecked	Within the last 7 days	MALE		50	PRIMARY		EMPLOYED PART-TIME
9	5	1026	1.15222	1.41629	1.1023	1009	November 12	2021 15:45	15:45	Greater Accra	Yes	Dora	1026	1013	Unchecked	Unchecked	Unchecked	Unchecked	Checked	Unchecked	Unchecked	Unchecked	Unchecked		NO		YES	Checked	Unchecked	Unchecked	Unchecked	Unchecked	Unchecked	Unchecked	Unchecked	Unchecked	Unchecked	Unchecked	Unchecked	Unchecked	Unchecked	Unchecked	Within the last 7 days	MALE		44	Tertiary education		EMPLOYED FULL-TIME
10	3	1001	1.01481	.56651002	1.83717		November 12	2021 13:10	13:10	Greater Accra	Yes	Dora	1001		Unchecked	Unchecked	Unchecked	Unchecked	Unchecked	Unchecked	Unchecked	Unchecked	Unchecked				YES	Unchecked	Checked	Unchecked	Checked	Unchecked	Unchecked	Unchecked	Checked	Unchecked	Unchecked	Checked	Unchecked	Unchecked	Checked	Unchecked	Within the last 7 days	MALE		54	Senior High/Secondary school		EMPLOYED FULL-TIME
11	4	1006	1.4402699	.70814002	1.37787	1002	November 12	2021 13:49	13:49	Greater Accra	Yes	Dora	1006	1002	Checked	Unchecked	Unchecked	Unchecked	Unchecked	Unchecked	Unchecked	Unchecked	Unchecked		NO		YES	Checked	Unchecked	Unchecked	Unchecked	Unchecked	Unchecked	Unchecked	Unchecked	Unchecked	Unchecked	Unchecked	Unchecked	Checked	Unchecked	Unchecked	Within the last 7 days	MALE		48	Vocational/technical school		UNEMPLOYED
12	4	1010	1.4402699	1.1330301	1.37787	1003	November 12	2021 14:07	14:07	Greater Accra	Yes	Dora	1010	1006	Unchecked	Unchecked	Unchecked	Unchecked	Checked	Unchecked	Unchecked	Unchecked	Unchecked		NO		YES	Checked	Unchecked	Unchecked	Checked	Unchecked	Unchecked	Unchecked	Unchecked	Unchecked	Unchecked	Unchecked	Unchecked	Checked	Unchecked	Unchecked	Within the last 7 days	MALE		41	Junior High/Middle School		OTHER
13	8	1012	.72013998	1.41629	.68893999	1004	November 12	2021 14:30	14:30	Greater Accra	Yes	Dora	1012	1008	Unchecked	Unchecked	Unchecked	Unchecked	Checked	Unchecked	Unchecked	Unchecked	Unchecked		NO		YES	Checked	Unchecked	Unchecked	Checked	Unchecked	Unchecked	Unchecked	Unchecked	Unchecked	Unchecked	Unchecked	Unchecked	Checked	Unchecked	Unchecked	Within the last 7 days	MALE		66	PRIMARY		OTHER
14	4	1014	1.4402699	2.8325701	1.37787	1005	November 12	2021 14:45	14:45	Greater Accra	Yes	Dora	1014	1004	Unchecked	Unchecked	Checked	Unchecked	Unchecked	Unchecked	Unchecked	Unchecked	Unchecked		NO		YES	Checked	Unchecked	Unchecked	Checked	Unchecked	Unchecked	Unchecked	Unchecked	Unchecked	Unchecked	Unchecked	Unchecked	Checked	Unchecked	Unchecked	Within the last 7 days	MALE		54	Junior High/Middle School		OTHER
15	1	1016	5.7610898	5.6651402	5.5114999	1005	November 12	2021 15:02	15:02	Greater Accra	Yes	Dora	1016	1007	Unchecked	Unchecked	Unchecked	Unchecked	Checked	Unchecked	Unchecked	Unchecked	Unchecked		NO		YES	Checked	Unchecked	Unchecked	Unchecked	Unchecked	Unchecked	Unchecked	Unchecked	Unchecked	Unchecked	Unchecked	Unchecked	Checked	Unchecked	Unchecked	Within the last 7 days	MALE		62	Vocational/technical school		OTHER
16	2	1015	2.8805399	1.41629	2.7557499	1005	November 12	2021 15:52	15:52	Greater Accra	Yes	Dora	1015	1007	Unchecked	Unchecked	Unchecked	Unchecked	Checked	Unchecked	Unchecked	Unchecked	Unchecked		NO		YES	Checked	Unchecked	Unchecked	Unchecked	Unchecked	Unchecked	Unchecked	Unchecked	Unchecked	Unchecked	Unchecked	Unchecked	Unchecked	Unchecked	Unchecked	Within the last 7 days	MALE		44	PRIMARY		EMPLOYED FULL-TIME
17	20	1004	.28805	5.6651402	.27557001	1001	November 12	2021 16:53	16:53	Greater Accra	Yes	Roosaline Akangah	1004	1001	Unchecked	Unchecked	Unchecked	Unchecked	Checked	Unchecked	Unchecked	Unchecked	Unchecked		NO		YES	Checked	Unchecked	Unchecked	Unchecked	Unchecked	Unchecked	Unchecked	Checked	Unchecked	Unchecked	Checked	Unchecked	Unchecked	Checked	Unchecked	Within the last 7 days	MALE		70	PRIMARY		RETIRED
18	5	1013	1.15222	1.30734	1.1023	1004	November 12	2021 17:22	17:22	Greater Accra	Yes	Roosaline Akangah	1013	1004	Unchecked	Unchecked	Checked	Unchecked	Checked	Unchecked	Unchecked	Unchecked	Unchecked		NO		YES	Checked	Unchecked	Unchecked	Unchecked	Checked	Unchecked	Unchecked	Checked	Unchecked	Unchecked	Checked	Unchecked	Checked	Unchecked	Unchecked		MALE		53	Vocational/technical school		UNEMPLOYED
19	2	1021	2.8805399	.28325999	2.7557499	1007	November 12	2021 18:02	18:02	Greater Accra	Yes	Roosaline Akangah	1021	1010	Unchecked	Unchecked	Checked	Unchecked	Unchecked	Unchecked	Unchecked	Unchecked	Unchecked		NO		YES	Checked	Unchecked	Unchecked	Checked	Unchecked	Unchecked	Unchecked	Checked	Unchecked	Unchecked	Checked	Unchecked	Unchecked	Checked	Unchecked	Within the last 7 days	MALE		48	PRIMARY		EMPLOYED PART-TIME
20	4	1025	1.4402699	3.2683599	1.37787	1008	November 12	2021 18:30	18:30	Greater Accra	Yes	Roosaline Akangah	1025	1013	Unchecked	Unchecked	Checked	Unchecked	Checked	Unchecked	Unchecked	Unchecked	Unchecked		NO		YES	Checked	Unchecked	Unchecked	Unchecked	Checked	Unchecked	Unchecked	Checked	Unchecked	Unchecked	Checked	Unchecked	Checked	Unchecked	Unchecked	Within the last 7 days	FEMALE		59	PRIMARY		EMPLOYED FULL-TIME
21	8	1032	.72013998	.47209999	.68893999	1029	November 13	2021 15:08	15:08	Greater Accra	Yes	Roosaline Akangah	1032	1029	Unchecked	Unchecked	Checked	Unchecked	Unchecked	Unchecked	Unchecked	Unchecked	Unchecked		NO		YES	Checked	Unchecked	Unchecked	Checked	Unchecked	Unchecked	Unchecked	Checked	Unchecked	Unchecked	Checked	Unchecked	Checked	Unchecked	Unchecked	Within the last 7 days	MALE		34	PRIMARY		EMPLOYED FULL-TIME
22	5	1035	1.15222	5.6651402	1.1023	1030	November 13	2021 15:25	15:25	Greater Accra	Yes	Roosaline Akangah	1035	1030	Unchecked	Unchecked	Unchecked	Checked	Checked	Unchecked	Unchecked	Unchecked	Unchecked		NO		YES	Checked	Unchecked	Unchecked	Unchecked	Checked	Unchecked	Unchecked	Checked	Unchecked	Unchecked	Checked	Unchecked	Unchecked	Checked	Unchecked	Within the last 7 days	MALE		24	PRIMARY		EMPLOYED FULL-TIME
23	7	1042	.82301003	1.1330301	.78736001	1033	November 13	2021 15:47	15:47	Greater Accra	Yes	Roosaline Akangah	1042	1034	Unchecked	Unchecked	Unchecked	Unchecked	Checked	Unchecked	Unchecked	Unchecked	Unchecked		NO		YES	Checked	Unchecked	Unchecked	Unchecked	Checked	Unchecked	Unchecked	Checked	Unchecked	Unchecked	Checked	Unchecked	Checked	Unchecked	Unchecked	Within the last 7 days	FEMALE		26	Junior High/Middle School		UNEMPLOYED
24	5	1043	1.15222	1.41629	1.1023	1033	November 13	2021 16:06	16:06	Greater Accra	Yes	Roosaline Akangah	1043	1036	Unchecked	Unchecked	Checked	Unchecked	Checked	Unchecked	Unchecked	Unchecked	Unchecked		NO		YES	Checked	Unchecked	Unchecked	Unchecked	Checked	Unchecked	Unchecked	Checked	Unchecked	Unchecked	Checked	Unchecked	Unchecked	Checked	Unchecked	Within the last 7 days	MALE		34	Senior High/Secondary school		EMPLOYED PART-TIME
25	15	1047	.38407001	1.1330301	.36743	1034	November 13	2021 16:33	16:33	Greater Accra	Yes	Roosaline Akangah	1047	1044	Unchecked	Unchecked	Unchecked	Checked	Checked	Unchecked	Unchecked	Unchecked	Unchecked		NO		YES	Checked	Unchecked	Unchecked	Unchecked	Checked	Unchecked	Unchecked	Checked	Unchecked	Unchecked	Checked	Unchecked	Checked	Unchecked	Unchecked	Within the last 7 days	MALE		44	PRIMARY		EMPLOYED FULL-TIME
26	8	1053	.72013998	.28325999	.68893999	1036	November 13	2021 16:51	16:51	Greater Accra	Yes	Roosaline Akangah	1053	1048	Unchecked	Unchecked	Checked	Unchecked	Checked	Unchecked	Unchecked	Unchecked	Unchecked		NO		YES	Checked	Unchecked	Unchecked	Unchecked	Checked	Unchecked	Unchecked	Checked	Unchecked	Unchecked	Checked	Unchecked	Checked	Unchecked	Unchecked	Within the last 7 days	MALE		38	Senior High/Secondary school		EMPLOYED FULL-TIME
27	15	1054	.38407001	2.8325701	.36743	1037	November 13	2021 17:04	17:04	Greater Accra	Yes	Roosaline Akangah	1054	1052	Unchecked	Unchecked	Checked	Unchecked	Checked	Unchecked	Unchecked	Unchecked	Unchecked		NO		YES	Checked	Unchecked	Unchecked	Unchecked	Checked	Unchecked	Unchecked	Checked	Unchecked	Unchecked	Checked	Unchecked	Checked	Unchecked	Unchecked	Within the last 7 days	FEMALE		26	Junior High/Middle School		UNEMPLOYED
28	20	1039	.28805	.80931002	.27557001	1032			Greater Accra	Yes	Robert	1039	1034	Unchecked	Unchecked	Unchecked	Checked	Unchecked	Unchecked	Unchecked	Unchecked	Unchecked		NO		YES	Checked	Unchecked	Unchecked	Checked	Unchecked	Unchecked	Unchecked	Checked	Unchecked	Unchecked	Checked	Unchecked	Checked	Unchecked	Unchecked		MALE		39	Junior High/Middle School		EMPLOYED PART-TIME
29	5	1044	1.15222	.28325999	1.1023	1033			Greater Accra	Yes	Robert	1044	1036	Unchecked	Unchecked	Checked	Unchecked	Unchecked	Unchecked	Unchecked	Unchecked	Unchecked		NO		YES	Unchecked	Checked	Unchecked	Checked	Unchecked	Unchecked	Unchecked	Checked	Unchecked	Checked	Unchecked	Unchecked	Checked	Unchecked	Unchecked	Within the last 7 days	MALE		23	Junior High/Middle School		UNEMPLOYED
30	10	1046	.57611001	.70814002	.55115002	1034	November 13	2021 13:44	13:44	Greater Accra	Yes	Robert	1046	1044	Unchecked	Unchecked	Checked	Unchecked	Unchecked	Unchecked	Unchecked	Unchecked	Unchecked		NO		YES	Checked	Unchecked	Unchecked	Checked	Checked	Unchecked	Unchecked	Checked	Unchecked	Unchecked	Checked	Unchecked	Unchecked	Checked	Unchecked	Within the last 7 days	MALE		26	Junior High/Middle School		UNEMPLOYED
31	3	1049	1.92036	1.1330301	1.83717	1035	November 13	2021 13:58	13:58	Greater Accra	Yes	Robert	1049	1047	Unchecked	Unchecked	Unchecked	Unchecked	Checked	Unchecked	Unchecked	Unchecked	Unchecked		NO		YES	Checked	Unchecked	Unchecked	Checked	Unchecked	Unchecked	Unchecked	Checked	Unchecked	Unchecked	Checked	Unchecked	Checked	Unchecked	Unchecked	Within the last 7 days	MALE		45	Senior High/Secondary school		EMPLOYED PART-TIME
32	4	1052	1.4402699	.94419003	1.37787	1036	November 13	2021 14:10	14:10	Greater Accra	Yes	Robert	1052	1048	Unchecked	Unchecked	Checked	Unchecked	Unchecked	Unchecked	Unchecked	Unchecked	Unchecked		NO		YES	Checked	Unchecked	Unchecked	Checked	Unchecked	Unchecked	Unchecked	Unchecked	Unchecked	Unchecked	Checked	Unchecked	Checked	Unchecked	Unchecked	Within the last 7 days	MALE		26	Senior High/Secondary school		EMPLOYED PART-TIME
33	10	1059	.57611001	1.1330301	.55115002	1038	November 13	2021 14:24	14:24	Greater Accra	Yes	Robert	1059	1055	Unchecked	Unchecked	Checked	Unchecked	Unchecked	Unchecked	Unchecked	Unchecked	Unchecked		NO		YES	Checked	Unchecked	Unchecked	Checked	Unchecked	Unchecked	Unchecked	Checked	Unchecked	Checked	Unchecked	Unchecked	Checked	Unchecked	Unchecked	Within the last 7 days	FEMALE		32	PRIMARY		UNEMPLOYED
34	7	1030	.82301003	1.1330301	.78736001	1029	November 13	2021 12:14	12:14	Greater Accra	Yes	Robert	1030	1029	Unchecked	Unchecked	Unchecked	Unchecked	Checked	Unchecked	Unchecked	Unchecked	Unchecked		NO		YES	Unchecked	Checked	Unchecked	Checked	Unchecked	Unchecked	Unchecked	Checked	Unchecked	Unchecked	Checked	Unchecked	Unchecked	Checked	Unchecked	Within the last 7 days	MALE		29	Junior High/Middle School		UNEMPLOYED
35	6	1034	.96017998	1.1330301	.91858	1030	November 13	2021 12:33	12:33	Greater Accra	Yes	Robert	1034	1030	Unchecked	Unchecked	Unchecked	Unchecked	Checked	Unchecked	Unchecked	Unchecked	Unchecked		NO		YES	Checked	Unchecked	Unchecked	Checked	Unchecked	Unchecked	Unchecked	Checked	Unchecked	Unchecked	Checked	Unchecked	Checked	Unchecked	Unchecked	Within the last 7 days	MALE		48	Senior High/Secondary school		EMPLOYED PART-TIME
36	4	1002	1.4402699	1.8883801	1.37787	1001	November 12	2021 13:14	13:14	Greater Accra	Yes	Rebecca Amenuku	1002	1001	Unchecked	Unchecked	Unchecked	Unchecked	Checked	Unchecked	Unchecked	Unchecked	Unchecked		1		YES	Checked	Unchecked	Unchecked	Unchecked	Unchecked	Unchecked	Unchecked	Unchecked	Unchecked	Unchecked	Unchecked	Unchecked	Checked	Unchecked	Unchecked	Within the last 7 days	MALE		61	PRIMARY		UNEMPLOYED
37	5	1037	1.15222	.28325999	1.1023	1031	November 13	2021 12:45	12:45	Greater Accra	Yes	Rebecca	1037	1031	Unchecked	Unchecked	Checked	Unchecked	Unchecked	Unchecked	Unchecked	Unchecked	Unchecked		NO		YES	Unchecked	Unchecked	Unchecked	Checked	Unchecked	Unchecked	Unchecked	Unchecked	Unchecked	Unchecked	Unchecked	Unchecked	Unchecked	Unchecked	Unchecked		MALE		35	PRIMARY		EMPLOYED FULL-TIME
38	2	1045	2.8805399	1.1330301	2.7557499	1034	November 13	2021 13:10	13:10	Greater Accra	Yes	Rebecca	1045	1044	Unchecked	Unchecked	Checked	Unchecked	Unchecked	Unchecked	Unchecked	Unchecked	Unchecked		NO		YES	Checked	Unchecked	Unchecked	Unchecked	Unchecked	Unchecked	Unchecked	Unchecked	Unchecked	Unchecked	Unchecked	Unchecked	Unchecked	Unchecked	Unchecked	Within the last 7 days	MALE		39	Junior High/Middle School		UNEMPLOYED
39	5	1040	1.15222	.37768	1.1023	1032	November 13	2021 13:13	13:13	Greater Accra	Yes	Rebecca	1040	1034	Unchecked	Unchecked	Checked	Unchecked	Unchecked	Unchecked	Unchecked	Unchecked	Unchecked		NO		YES	Checked	Unchecked	Unchecked	Unchecked	Unchecked	Unchecked	Unchecked	Unchecked	Unchecked	Unchecked	Unchecked	Unchecked	Unchecked	Unchecked	Unchecked		MALE		37	Senior High/Secondary school		UNEMPLOYED
40	15	1050	.38407001	.80931002	.36743	1035	November 13	2021 13:52	13:52	Greater Accra	Yes	Rebecca	1050	1047	Unchecked	Unchecked	Checked	Unchecked	Unchecked	Unchecked	Unchecked	Unchecked	Unchecked		NO		YES	Checked	Unchecked	Unchecked	Unchecked	Unchecked	Unchecked	Unchecked	Unchecked	Unchecked	Unchecked	Unchecked	Unchecked	Checked	Unchecked	Unchecked	Within the last 7 days	MALE		38	Tertiary education		UNEMPLOYED
41	20	1051	.28805	1.1330301	.27557001	1036	November 13	2021 14:08	14:08	Greater Accra	Yes	Rebecca	1051	1048	Unchecked	Unchecked	Checked	Unchecked	Unchecked	Unchecked	Unchecked	Unchecked	Unchecked		NO		YES	Checked	Unchecked	Unchecked	Unchecked	Unchecked	Unchecked	Unchecked	Unchecked	Unchecked	Unchecked	Unchecked	Unchecked	Unchecked	Unchecked	Unchecked		MALE		25	Junior High/Middle School		UNEMPLOYED
42	3	1055	1.92036	1.1330301	1.83717	1037	November 13	2021 14:19	14:19	Greater Accra		Rebecca	1055	1052	Unchecked	Unchecked	Checked	Unchecked	Unchecked	Unchecked	Unchecked	Unchecked	Unchecked		NO		YES	Unchecked	Unchecked	Unchecked	Unchecked	Unchecked	Unchecked	Unchecked	Unchecked	Unchecked	Unchecked	Unchecked	Unchecked	Checked	Unchecked	Unchecked	Within the last 7 days	FEMALE		28	Junior High/Middle School		UNEMPLOYED
43	5	1058	1.15222	2.8325701	1.1023	1038	November 13	2021 14:32	14:32	Greater Accra	Yes	Rebecca	1058	1055	Unchecked	Unchecked	Checked	Unchecked	Unchecked	Unchecked	Unchecked	Unchecked	Unchecked		NO		YES	Checked	Unchecked	Unchecked	Unchecked	Unchecked	Unchecked	Unchecked	Unchecked	Unchecked	Unchecked	Unchecked	Unchecked	Unchecked	Unchecked	Unchecked		FEMALE		19	Junior High/Middle School		OTHER
44	8	1005	.72013998	.56651002	.68893999	1002	November 12	2021 13:52	13:52	Greater Accra	Yes	Rebecca Amenuku	1005	1002	Unchecked	Unchecked	Unchecked	Unchecked	Checked	Unchecked	Unchecked	Unchecked	Unchecked		NO		YES	Checked	Unchecked	Unchecked	Unchecked	Unchecked	Unchecked	Unchecked	Unchecked	Unchecked	Unchecked	Unchecked	Unchecked	Checked	Unchecked	Unchecked	Within the last 7 days	MALE		58	Junior High/Middle School		UNEMPLOYED
45	10	1009	.57611001	.37768	.94537002	1003	November 12	2021 14:22	14:22	Greater Accra	Yes	Rebecca Amenuku	1009	1006	Unchecked	Unchecked	Unchecked	Unchecked	Checked	Unchecked	Unchecked	Unchecked	Unchecked		NO		YES	Checked	Unchecked	Unchecked	Unchecked	Unchecked	Unchecked	Unchecked	Unchecked	Unchecked	Unchecked	Unchecked	Unchecked	Checked	Unchecked	Unchecked	Within the last 7 days	MALE		25	PRIMARY		EMPLOYED FULL-TIME
46	4	1007	1.4402699	.56651002	1.37787	1002	November 12	2021 14:39	14:39	Greater Accra	Yes	Rebecca Amenuku	1007	1003	Unchecked	Unchecked	Checked	Unchecked	Unchecked	Unchecked	Unchecked	Unchecked	Unchecked		NO		YES	Checked	Unchecked	Unchecked	Unchecked	Unchecked	Unchecked	Unchecked	Unchecked	Unchecked	Unchecked	Unchecked	Unchecked	Checked	Unchecked	Unchecked	Within the last 7 days	MALE		33	Junior High/Middle School		UNEMPLOYED
47	5	1019	1.15222	1.8883801	1.1023	1006	November 12	2021 14:55	14:55	Greater Accra	Yes	Rebecca Amenuku	1019	1010	Checked	Unchecked	Unchecked	Unchecked	Unchecked	Unchecked	Unchecked	Unchecked	Unchecked		NO		YES	Checked	Unchecked	Unchecked	Unchecked	Unchecked	Unchecked	Unchecked	Unchecked	Unchecked	Unchecked	Unchecked	Unchecked	Checked	Unchecked	Unchecked	Within the last 7 days	MALE		57	Tertiary education		UNEMPLOYED
48	20	1020	.28805	.37768	.27557001	1007	November 12	2021 15:11	15:11	Greater Accra	Yes	Rebecca	1020	1010	Unchecked	Unchecked	Checked	Unchecked	Unchecked	Unchecked	Unchecked	Unchecked	Unchecked		NO		YES	Checked	Unchecked	Unchecked	Unchecked	Unchecked	Unchecked	Unchecked	Unchecked	Unchecked	Unchecked	Unchecked	Unchecked	Checked	Unchecked	Unchecked	Within the last 7 days	MALE		40	Vocational/technical school		UNEMPLOYED
49	12	1022	.48008999	.28325999	.45929	1007	November 12	2021 15:26	15:26	Greater Accra	Yes	Rebecca Amenuku	1022	1012	Unchecked	Unchecked	Checked	Unchecked	Unchecked	Unchecked	Unchecked	Unchecked	Unchecked		NO		YES	Checked	Unchecked	Unchecked	Unchecked	Unchecked	Unchecked	Unchecked	Unchecked	Unchecked	Unchecked	Unchecked	Unchecked	Checked	Unchecked	Unchecked	Within the last 7 days	MALE		25	PRIMARY		UNEMPLOYED
50	20	1027	.28805	1.6341799	.27557001	1009	November 12	2021 15:40	15:40	Greater Accra	Yes	Rebecca Amenuku	1027	1013	Unchecked	Unchecked	Checked	Unchecked	Unchecked	Unchecked	Unchecked	Unchecked	Unchecked		NO		YES	Checked	Unchecked	Unchecked	Unchecked	Unchecked	Unchecked	Unchecked	Unchecked	Unchecked	Unchecked	Unchecked	Unchecked	Checked	Unchecked	Unchecked	Within the last 7 days	FEMALE		49	PRIMARY		UNEMPLOYED
51	20	1031	.28805	.70814002	.27557001	1029	November 13	2021 12:23	12:23	Greater Accra	Yes	Rebecca	1031	1029	Unchecked	Unchecked	Checked	Unchecked	Unchecked	Unchecked	Unchecked	Unchecked	Unchecked		NO		YES	Checked	Unchecked	Unchecked	Unchecked	Unchecked	Unchecked	Unchecked	Unchecked	Unchecked	Unchecked	Unchecked	Unchecked	Unchecked	Unchecked	Unchecked	Within the last 7 days	MALE		22	PRIMARY		EMPLOYED PART-TIME
52	15	1029	1.01481	.37768	.36743		November 13	2021 12:01	12:01	Greater Accra	Yes	Dora	1029		Unchecked	Unchecked	Unchecked	Unchecked	Unchecked	Unchecked	Unchecked	Unchecked	Unchecked				YES	Checked	Unchecked	Unchecked	Unchecked	Unchecked	Unchecked	Unchecked	Unchecked	Unchecked	Unchecked	Unchecked	Unchecked	Unchecked	Unchecked	Unchecked	Within the last 7 days	MALE		28	Never attended school		OTHER
53	5	1033	1.15222	1.8883801	1.1023	1030	November 13	2021 12:27	12:27	Greater Accra	Yes	Dora	1033	1030	Unchecked	Unchecked	Unchecked	Unchecked	Checked	Unchecked	Unchecked	Unchecked	Unchecked		NO		YES	Checked	Unchecked	Unchecked	Checked	Unchecked	Unchecked	Unchecked	Unchecked	Unchecked	Unchecked	Unchecked	Unchecked	Checked	Unchecked	Unchecked	Within the last 7 days	MALE		34	Junior High/Middle School		OTHER
54	5	1036	1.15222	.70814002	1.1023	1031	November 13	2021 12:41	12:41	Greater Accra	Yes	Dora	1036	1031	Unchecked	Unchecked	Unchecked	Unchecked	Checked	Unchecked	Unchecked	Unchecked	Unchecked		NO		YES	Checked	Unchecked	Unchecked	Unchecked	Unchecked	Unchecked	Unchecked	Unchecked	Unchecked	Unchecked	Unchecked	Unchecked	Checked	Unchecked	Unchecked	Within the last 7 days	MALE		30	Junior High/Middle School		EMPLOYED FULL-TIME
55	15	1041	.38407001	1.41629	.36743	1032	November 13	2021 13:12	13:12	Greater Accra	Yes	Dora	1041	1036	Unchecked	Unchecked	Unchecked	Unchecked	Checked	Unchecked	Unchecked	Unchecked	Unchecked		NO		YES	Checked	Unchecked	Unchecked	Unchecked	Unchecked	Unchecked	Unchecked	Unchecked	Unchecked	Unchecked	Unchecked	Unchecked	Checked	Unchecked	Unchecked	Within the last 7 days	MALE		35	Senior High/Secondary school		OTHER
56	3	1038	1.18653	1.1330301	5.8081298	1031	November 13	2021 13:30	13:30	Greater Accra	Yes	Dora	1038	1031	Unchecked	Unchecked	Unchecked	Unchecked	Checked	Unchecked	Unchecked	Unchecked	Unchecked		NO		YES	Checked	Unchecked	Unchecked	Unchecked	Unchecked	Unchecked	Unchecked	Unchecked	Unchecked	Unchecked	Unchecked	Unchecked	Checked	Unchecked	Unchecked	Within the last 7 days	FEMALE		39	Never attended school		UNEMPLOYED
57		1048	.57611001	.56651002	.94537002	1035	November 13	2021 14:00	14:00	Greater Accra	Yes	Dora	1048	1047	Unchecked	Unchecked	Checked	Unchecked	Checked	Unchecked	Unchecked	Unchecked	Unchecked		NO		YES	Checked	Unchecked	Unchecked	Unchecked	Unchecked	Unchecked	Unchecked	Unchecked	Unchecked	Unchecked	Unchecked	Unchecked	Checked	Unchecked	Unchecked	Within the last 7 days	MALE		29	Senior High/Secondary school		OTHER
58	8	1056	.72013998	.47209999	.68893999	1037	November 13	2021 14:14	14:14	Greater Accra	Yes	Dora	1056	1052	Unchecked	Unchecked	Unchecked	Unchecked	Checked	Unchecked	Unchecked	Unchecked	Unchecked		NO		YES	Checked	Unchecked	Unchecked	Unchecked	Unchecked	Unchecked	Unchecked	Unchecked	Unchecked	Unchecked	Unchecked	Unchecked	Checked	Unchecked	Unchecked	Within the last 7 days	FEMALE		28	Junior High/Middle School		EMPLOYED PART-TIME
59	4	1057	1.4402699	1.41629	1.37787	1038	November 13	2021 14:27	14:27	Greater Accra	Yes	Dora	1057	1055	Unchecked	Checked	Unchecked	Unchecked	Unchecked	Unchecked	Unchecked	Unchecked	Unchecked		NO		YES	Checked	Unchecked	Unchecked	Unchecked	Unchecked	Unchecked	Unchecked	Unchecked	Unchecked	Unchecked	Unchecked	Unchecked	Checked	Unchecked	Unchecked	Within the last 7 days	FEMALE		32	PRIMARY		UNEMPLOYED
60	5	1075	1.15222	.56651002	1.1023	1064	November 14	2021 13:21	13:21	Greater Accra	Yes	Dora	1075	1071	Unchecked	Unchecked	Unchecked	Unchecked	Checked	Unchecked	Unchecked	Unchecked	Unchecked		NO		YES	Checked	Unchecked	Unchecked	Unchecked	Unchecked	Unchecked	Unchecked	Unchecked	Unchecked	Unchecked	Unchecked	Unchecked	Checked	Unchecked	Unchecked	Within the last 7 days	MALE		45	Junior High/Middle School		OTHER
61	2	1080	2.8805399	.94419003	2.7557499	1066	November 14	2021 13:32	13:32	Greater Accra	Yes	Dora	1080	1076	Unchecked	Unchecked	Checked	Unchecked	Checked	Unchecked	Unchecked	Unchecked	Unchecked		NO		YES	Checked	Unchecked	Unchecked	Unchecked	Unchecked	Unchecked	Unchecked	Unchecked	Unchecked	Unchecked	Unchecked	Unchecked	Unchecked	Unchecked	Unchecked	Within the last 7 days	MALE		39	Junior High/Middle School		EMPLOYED FULL-TIME
62	4	1079	1.4402699	1.1330301	1.37787	1066	November 14	2021 13:41	13:41	Greater Accra	Yes	Dora	1079	1076	Unchecked	Unchecked	Checked	Unchecked	Checked	Unchecked	Unchecked	Unchecked	Unchecked		NO		YES	Checked	Unchecked	Unchecked	Unchecked	Unchecked	Unchecked	Unchecked	Unchecked	Unchecked	Unchecked	Unchecked	Unchecked	Checked	Unchecked	Unchecked	Within the last 7 days	MALE		25	Senior High/Secondary school		OTHER
63	5	1084	1.15222	.1133	1.1023	1067	November 14	2021 14:08	14:08	Greater Accra	Yes	Dora	1084	1082	Unchecked	Unchecked	Checked	Unchecked	Checked	Unchecked	Unchecked	Unchecked	Unchecked		NO		YES	Checked	Unchecked	Unchecked	Checked	Unchecked	Unchecked	Unchecked	Unchecked	Unchecked	Unchecked	Unchecked	Unchecked	Checked	Unchecked	Unchecked	Within the last 7 days	MALE		30	Senior High/Secondary school		OTHER
64	12	1061	.48008999	.70814002	.45929	1060	November 14	2021 14:42	14:42	Greater Accra	Yes	Roosaline Akangah	1061	1060	Unchecked	Unchecked	Unchecked	Unchecked	Checked	Unchecked	Unchecked	Unchecked	Unchecked		NO		YES	Checked	Unchecked	Unchecked	Unchecked	Checked	Unchecked	Unchecked	Checked	Unchecked	Unchecked	Checked	Unchecked	Unchecked	Checked	Unchecked	Within the last 7 days	MALE		40	Junior High/Middle School		EMPLOYED FULL-TIME
65	4	1062	1.4402699	1.1330301	1.37787	1060	November 14	2021 14:56	14:57	Greater Accra	Yes	Roosaline Akangah	1062	1060	Unchecked	Unchecked	Unchecked	Unchecked	Checked	Unchecked	Unchecked	Unchecked	Unchecked		NO		YES	Unchecked	Checked	Unchecked	Checked	Unchecked	Unchecked	Unchecked	Checked	Unchecked	Unchecked	Checked	Unchecked	Unchecked	Checked	Unchecked	Within the last 7 days	MALE		27	PRIMARY		EMPLOYED FULL-TIME
66	5	1065	1.15222	.28325999	1.1023	1061	November 14	2021 15:15	15:15	Greater Accra	Yes	Roosaline Akangah	1065	1063	Unchecked	Unchecked	Checked	Unchecked	Unchecked	Unchecked	Unchecked	Unchecked	Unchecked		NO		YES	Checked	Unchecked	Unchecked	Checked	Unchecked	Unchecked	Unchecked	Checked	Unchecked	Unchecked	Checked	Unchecked	Checked	Unchecked	Unchecked	Within the last 7 days	MALE		27	Senior High/Secondary school		UNEMPLOYED
67	20	1069	.28805	.37768	.27557001	1062	November 14	2021 15:33	15:33	Greater Accra	Yes	Roosaline Akangah	1069	1065	Unchecked	Unchecked	Checked	Unchecked	Unchecked	Unchecked	Unchecked	Unchecked	Unchecked		NO		YES	Checked	Unchecked	Unchecked	Unchecked	Checked	Unchecked	Unchecked	Checked	Unchecked	Unchecked	Checked	Unchecked	Checked	Unchecked	Unchecked	Within the last 7 days	MALE		42	Junior High/Middle School		EMPLOYED FULL-TIME
68	5	1068	.71192002	.56651002	3.48488	1062	November 14	2021 15:50	15:50	Greater Accra	Yes	Roosaline Akangah	1068	1065	Unchecked	Unchecked	Checked	Unchecked	Checked	Unchecked	Unchecked	Unchecked	Unchecked		NO		YES	Checked	Unchecked	Unchecked	Unchecked	Checked	Unchecked	Unchecked	Checked	Unchecked	Unchecked	Checked	Unchecked	Checked	Unchecked	Unchecked	Within the last 7 days	FEMALE		36	PRIMARY		EMPLOYED FULL-TIME
69	4	1073	1.4402699	.28325999	1.37787	1064	November 14	2021 16:06	16:06	Greater Accra	Yes	Roosaline Akangah	1073	1071	Unchecked	Unchecked	Checked	Unchecked	Unchecked	Unchecked	Unchecked	Unchecked	Unchecked		NO		YES	Checked	Unchecked	Unchecked	Unchecked	Checked	Unchecked	Unchecked	Checked	Unchecked	Unchecked	Checked	Unchecked	Checked	Unchecked	Unchecked	Within the last 7 days	MALE		41	PRIMARY		EMPLOYED FULL-TIME
70	5	1077	1.15222	1.41629	1.1023	1065	November 14	2021 16:23	16:23	Greater Accra	Yes	Roosaline Akangah	1077	1075	Unchecked	Unchecked	Checked	Unchecked	Unchecked	Unchecked	Unchecked	Unchecked	Unchecked		NO		YES	Checked	Unchecked	Unchecked	Unchecked	Checked	Unchecked	Unchecked	Checked	Unchecked	Unchecked	Checked	Unchecked	Checked	Unchecked	Unchecked	Within the last 7 days	MALE		39	PRIMARY		EMPLOYED FULL-TIME
71	4	1083	1.4402699	.56651002	1.37787	1067	November 14	2021 16:38	16:38	Greater Accra	Yes	Roosaline Akangah	1083	1079	Unchecked	Unchecked	Checked	Unchecked	Unchecked	Unchecked	Unchecked	Unchecked	Unchecked		NO		YES	Checked	Unchecked	Unchecked	Unchecked	Checked	Unchecked	Unchecked	Checked	Unchecked	Unchecked	Checked	Unchecked	Checked	Unchecked	Unchecked	Within the last 7 days	FEMALE		23	Junior High/Middle School		UNEMPLOYED
72	6	1064	.96017998	1.1330301	.91858	1061	November 14	2021 12:24	12:24	Greater Accra	Yes	Robert	1064	1063	Unchecked	Unchecked	Checked	Unchecked	Unchecked	Unchecked	Unchecked	Unchecked	Unchecked		NO		YES	Checked	Unchecked	Unchecked	Checked	Unchecked	Unchecked	Unchecked	Checked	Unchecked	Unchecked	Checked	Unchecked	Checked	Unchecked	Unchecked	More than 1 month up to 6 months	MALE		21	PRIMARY		EMPLOYED PART-TIME
73	8	1067	.72013998	.56651002	.68893999	1062	November 14	2021 12:39	12:39	Greater Accra	Yes	Robert	1067	1065	Unchecked	Unchecked	Unchecked	Unchecked	Checked	Unchecked	Unchecked	Unchecked	Unchecked		NO		YES	Checked	Unchecked	Unchecked	Checked	Unchecked	Unchecked	Checked	Unchecked	Unchecked	Unchecked	Checked	Unchecked	Checked	Unchecked	Unchecked	Within the last 7 days	MALE		33	Senior High/Secondary school		EMPLOYED PART-TIME
74	15	1070	.38407001	1.1330301	.36743	1063	November 14	2021 12:57	12:57	Greater Accra	Yes	Robert	1070	1069	Unchecked	Unchecked	Checked	Unchecked	Unchecked	Unchecked	Unchecked	Unchecked	Unchecked		NO		YES	Checked	Unchecked	Unchecked	Unchecked	Checked	Unchecked	Unchecked	Checked	Unchecked	Unchecked	Checked	Unchecked	Checked	Unchecked	Unchecked	Within the last 7 days	FEMALE		36	PRIMARY		UNEMPLOYED
75	10	1071	.57611001	.37768	.55115002	1063	November 14	2021 13:09	13:09	Greater Accra	Yes	Robert	1071	1069	Unchecked	Unchecked	Unchecked	Checked	Unchecked	Unchecked	Unchecked	Unchecked	Unchecked		NO		YES	Checked	Unchecked	Unchecked	Checked	Unchecked	Unchecked	Unchecked	Checked	Unchecked	Unchecked	Checked	Unchecked	Checked	Unchecked	Unchecked	Within the last 7 days	MALE		31	Junior High/Middle School		EMPLOYED PART-TIME
76	10	1074	.57611001	1.41629	.55115002	1064	November 14	2021 13:22	13:22	Greater Accra	Yes	Robert	1074	1071	Unchecked	Unchecked	Checked	Unchecked	Unchecked	Unchecked	Unchecked	Unchecked	Unchecked		NO		YES	Checked	Unchecked	Unchecked	Checked	Unchecked	Unchecked	Unchecked	Checked	Unchecked	Unchecked	Checked	Unchecked	Checked	Unchecked	Unchecked	Within the last 7 days	MALE		34	PRIMARY		UNEMPLOYED
77	5	1081	1.15222	2.8325701	1.1023	1066	November 14	2021 13:33	13:33	Greater Accra	Yes	Robert	1081	1076	Unchecked	Unchecked	Unchecked	Checked	Unchecked	Unchecked	Unchecked	Unchecked	Unchecked		NO		YES	Checked	Unchecked	Unchecked	Checked	Unchecked	Unchecked	Unchecked	Checked	Unchecked	Unchecked	Checked	Unchecked	Checked	Unchecked	Unchecked	Within the last 7 days	MALE		24	Senior High/Secondary school		EMPLOYED FULL-TIME
78	10	1085	.57611001	1.1330301	.55115002	1068	November 14	2021 14:10	14:10	Greater Accra	Yes	Robert	1085	1082	Unchecked	Unchecked	Unchecked	Unchecked	Checked	Unchecked	Unchecked	Unchecked	Unchecked		NO		YES	Checked	Unchecked	Unchecked	Checked	Unchecked	Unchecked	Unchecked	Checked	Unchecked	Unchecked	Checked	Unchecked	Checked	Checked	Unchecked	Within the last 7 days	MALE		38	Senior High/Secondary school		UNEMPLOYED
79	2	1086	2.8805399	1.8883801	2.7557499	1068	November 14	2021 14:22		Greater Accra	Yes	Robert	1086	1082	Unchecked	Unchecked	Unchecked	Checked	Unchecked	Unchecked	Unchecked	Unchecked	Unchecked		NO		YES	Checked	Unchecked	Unchecked	Checked	Unchecked	Unchecked	Unchecked	Checked	Unchecked	Unchecked	Checked	Unchecked	Checked	Unchecked	Unchecked	Within the last 7 days	MALE		57	Senior High/Secondary school		EMPLOYED PART-TIME
80	50	1060	1.01481	1.41629	.11023		November 14	2021 11:54	11:54	Greater Accra	Yes	Angela	1060		Unchecked	Unchecked	Unchecked	Unchecked	Checked	Unchecked	Unchecked	Unchecked	Unchecked		NO		YES	Unchecked	Unchecked	Unchecked	Checked	Unchecked	Unchecked	Unchecked	Unchecked	Unchecked	Unchecked	Unchecked	Unchecked	Unchecked	Unchecked	Unchecked	Within the last 7 days	MALE		45	PRIMARY		OTHER
81	10	1063	.57611001	1.1330301	.55115002	1060	November 14	2021 12:15	12:15	Greater Accra	Yes	Angela	1063	1060	Unchecked	Unchecked	Unchecked	Unchecked	Unchecked	Unchecked	Checked	Unchecked	Unchecked	My master	NO		YES	Unchecked	Unchecked	Unchecked	Checked	Unchecked	Unchecked	Unchecked	Unchecked	Unchecked	Unchecked	Unchecked	Unchecked	Unchecked	Unchecked	Unchecked	Within the last 7 days	MALE		50	PRIMARY		EMPLOYED FULL-TIME
82	50	1066	.11522	.65367001	.11023	1061	November 14	2021 12:38	12:38	Greater Accra	Yes	Angela	1066	1063	Unchecked	Unchecked	Unchecked	Unchecked	Checked	Unchecked	Unchecked	Unchecked	Unchecked		NO		YES	Checked	Unchecked	Unchecked	Checked	Unchecked	Unchecked	Unchecked	Unchecked	Unchecked	Unchecked	Unchecked	Unchecked	Checked	Unchecked	Unchecked	Within the last 7 days	MALE		31	Senior High/Secondary school		EMPLOYED FULL-TIME
83	20	1072	.28805	2.8325701	.27557001	1063	November 14	2021 13:06	13:07	Greater Accra	Yes	Angela	1072	1069	Unchecked	Unchecked	Unchecked	Unchecked	Checked	Unchecked	Unchecked	Unchecked	Unchecked		NO		YES	Unchecked	Unchecked	Unchecked	Checked	Unchecked	Unchecked	Unchecked	Unchecked	Unchecked	Unchecked	Unchecked	Unchecked	Unchecked	Unchecked	Unchecked	Within the last 7 days	MALE		41	PRIMARY		UNEMPLOYED
84	10	1076	.57611001	.94419003	.55115002	1065	November 14	2021 13:24	13:24	Greater Accra	Yes	Rebecca	1076	1075	Unchecked	Unchecked	Checked	Unchecked	Unchecked	Unchecked	Unchecked	Unchecked	Unchecked		NO		YES	Unchecked	Unchecked	Unchecked	Checked	Unchecked	Unchecked	Unchecked	Unchecked	Unchecked	Unchecked	Unchecked	Unchecked	Checked	Unchecked	Unchecked	Within the last 7 days	MALE		39	PRIMARY		UNEMPLOYED
85	15	1078	.38407001	.80931002	.36743	1065	November 14	2021 13:38	13:38	Greater Accra	Yes	Rebecca	1078	1075	Unchecked	Unchecked	Checked	Unchecked	Unchecked	Unchecked	Unchecked	Unchecked	Unchecked		NO		YES	Unchecked	Unchecked	Unchecked	Unchecked	Unchecked	Unchecked	Unchecked	Unchecked	Unchecked	Checked	Unchecked	Unchecked	Unchecked	Unchecked	Unchecked	Within the last 7 days	MALE		28	Senior High/Secondary school		OTHER
86	3	1082	1.92036	1.8883801	1.83717	1067	November 14	2021 14:05		Greater Accra	Yes	Rebecca	1082	1079	Unchecked	Unchecked	Checked	Unchecked	Unchecked	Unchecked	Unchecked	Unchecked	Unchecked		NO		YES	Checked	Unchecked	Unchecked	Unchecked	Unchecked	Unchecked	Unchecked	Unchecked	Unchecked	Unchecked	Unchecked	Unchecked	Unchecked	Unchecked	Unchecked		MALE		31	PRIMARY		OTHER
87	6	1087	.96017998	1.8883801	.91858	1068	November 14	2021 14:21	14:21	Greater Accra	Yes	Rebecca	1087	1086	Unchecked	Unchecked	Checked	Unchecked	Unchecked	Unchecked	Unchecked	Unchecked	Unchecked		NO		YES	Unchecked	Unchecked	Unchecked	Unchecked	Unchecked	Unchecked	Unchecked	Unchecked	Unchecked	Unchecked	Unchecked	Unchecked	Checked	Unchecked	Unchecked		MALE		34	PRIMARY		OTHER
88	3	1091	1.92036	5.6651402	1.83717	1088	November 15	2021 12:29	12:29	Greater Accra	Yes	Robert	1091	1088	Unchecked	Unchecked	Checked	Unchecked	Unchecked	Unchecked	Unchecked	Unchecked	Unchecked		NO		YES	Checked	Unchecked	Unchecked	Unchecked	Checked	Unchecked	Unchecked	Checked	Unchecked	Checked	Unchecked	Unchecked	Checked	Unchecked	Unchecked	Within the last 7 days	MALE		24	Senior High/Secondary school		UNEMPLOYED
89	4	1095	1.4402699	.28325999	1.37787	1089	November 15	2021 13:04	13:04	Greater Accra	Yes	Robert	1095	1089	Unchecked	Unchecked	Unchecked	Unchecked	Checked	Unchecked	Unchecked	Unchecked	Unchecked		NO		YES	Checked	Unchecked	Unchecked	Checked	Unchecked	Unchecked	Unchecked	Checked	Unchecked	Checked	Unchecked	Unchecked	Checked	Unchecked	Unchecked		FEMALE		21	Senior High/Secondary school		UNEMPLOYED
90	10	1096	.57611001	1.41629	.55115002	1090	November 15	2021 13:45	13:45	Greater Accra	Yes	Robert	1096	1092	Unchecked	Unchecked	Checked	Unchecked	Unchecked	Unchecked	Unchecked	Unchecked	Unchecked		NO		YES	Checked	Unchecked	Unchecked	Checked	Unchecked	Unchecked	Unchecked	Checked	Unchecked	Checked	Unchecked	Unchecked	Checked	Unchecked	Unchecked	Within the last 7 days	MALE		34	Senior High/Secondary school		UNEMPLOYED
91	5	1088	1.01481	.56651002	1.1023		November 15	2021 12:12	12:12	Greater Accra	Yes	Dora	1088		Unchecked	Unchecked	Unchecked	Unchecked	Unchecked	Unchecked	Unchecked	Unchecked	Unchecked				YES	Checked	Unchecked	Unchecked	Unchecked	Unchecked	Unchecked	Unchecked	Unchecked	Unchecked	Unchecked	Unchecked	Unchecked	Checked	Unchecked	Unchecked	Within the last 7 days	MALE		31	PRIMARY		OTHER
92	3	1090	1.92036	.18884	1.83717	1088	November 15	2021 12:31	12:31	Greater Accra	Yes	Dora	1090	1088	Unchecked	Unchecked	Unchecked	Unchecked	Checked	Unchecked	Unchecked	Unchecked	Unchecked		NO		YES	Checked	Unchecked	Unchecked	Unchecked	Unchecked	Unchecked	Unchecked	Unchecked	Unchecked	Unchecked	Unchecked	Unchecked	Checked	Unchecked	Unchecked	Within the last 7 days	MALE		28	Senior High/Secondary school		EMPLOYED PART-TIME
93	7	1089	.82301003	1.1330301	.78736001	1088	November 15	2021 12:32	12:32	Greater Accra	Yes	Rebecca	1089	1088	Unchecked	Unchecked	Unchecked	Checked	Unchecked	Unchecked	Unchecked	Unchecked	Unchecked		NO		YES	Checked	Unchecked	Unchecked	Unchecked	Unchecked	Unchecked	Unchecked	Unchecked	Unchecked	Unchecked	Unchecked	Unchecked	Unchecked	Unchecked	Unchecked	Within the last 7 days	MALE		32	Junior High/Middle School		OTHER
94	20	1094	.28805	1.1330301	.27557001	1089	November 15	2021 13:00	13:00	Greater Accra	Yes	Rebecca	1094	1089	Unchecked	Unchecked	Checked	Unchecked	Unchecked	Unchecked	Unchecked	Unchecked	Unchecked		NO		YES	Checked	Unchecked	Unchecked	Unchecked	Unchecked	Unchecked	Unchecked	Unchecked	Unchecked	Unchecked	Unchecked	Unchecked	Unchecked	Unchecked	Unchecked	Within the last 7 days	FEMALE		22	Junior High/Middle School		OTHER
95	1	1092	5.7610898	1.1330301	5.5114999	1089	November 15	2021 13:47	13:47	Greater Accra	Yes	Rebecca	1092	1089	Unchecked	Unchecked	Checked	Unchecked	Unchecked	Unchecked	Unchecked	Unchecked	Unchecked		NO		YES	Unchecked	Unchecked	Unchecked	Unchecked	Unchecked	Unchecked	Unchecked	Unchecked	Unchecked	Unchecked	Unchecked	Unchecked	Checked	Unchecked	Unchecked		FEMALE		26	Senior High/Secondary school		EMPLOYED FULL-TIME
96	10	3001	.48449999	.94419003	1.74244		November 15	2021 13:45	13:45	Ashanti	Yes	Benedicta osei	3001	3001	Unchecked	Unchecked	Unchecked	Unchecked	Checked	Unchecked	Unchecked	Unchecked	Unchecked		NO		YES	Unchecked	Unchecked	Unchecked	Checked	Unchecked	Unchecked	Unchecked	Unchecked	Unchecked	Checked	Unchecked	Unchecked	Unchecked	Unchecked	Unchecked	Within the last 7 days	FEMALE		48	Junior High/Middle School		EMPLOYED FULL-TIME
97	20	3035	.28805	.18884	.27557001	3024	November 15	2021 18:32	18:32	Ashanti	Yes	Benedicta	3035	3028	Unchecked	Unchecked	Unchecked	Unchecked	Checked	Unchecked	Unchecked	Unchecked	Unchecked		NO		YES	Checked	Unchecked	Unchecked	Checked	Unchecked	Unchecked	Unchecked	Unchecked	Unchecked	Unchecked	Unchecked	Unchecked	Checked	Unchecked	Unchecked	Within the last 7 days	MALE		28	Junior High/Middle School		EMPLOYED FULL-TIME
98	10	3032	.57611001	1.1330301	.55115002	3023	November 15	2021 18:43	18:43	Ashanti	Yes	Benedicta	3032	3027	Unchecked	Unchecked	Unchecked	Unchecked	Checked	Unchecked	Unchecked	Unchecked	Unchecked		NO		YES	Unchecked	Unchecked	Unchecked	Checked	Unchecked	Unchecked	Unchecked	Unchecked	Unchecked	Unchecked	Unchecked	Unchecked	Checked	Unchecked	Unchecked	Within the last 7 days	MALE		27	PRIMARY		EMPLOYED FULL-TIME
99	20	3036	.28805	.56651002	.27557001	3024	November 15	2021 18:59	18:59	Ashanti	Yes	Benedicta	3036	3028	Unchecked	Unchecked	Unchecked	Unchecked	Checked	Unchecked	Unchecked	Unchecked	Unchecked		NO		YES	Unchecked	Unchecked	Unchecked	Checked	Unchecked	Unchecked	Unchecked	Unchecked	Unchecked	Unchecked	Unchecked	Unchecked	Checked	Unchecked	Unchecked	Within the last 7 days	MALE		35	Junior High/Middle School		UNEMPLOYED
100	5	3027	1.15222	2.8325701	1.1023	3022	November 15	2021 19:33	19:33	Ashanti	Yes	Benedicta	3030	3027	Unchecked	Unchecked	Unchecked	Unchecked	Checked	Unchecked	Unchecked	Unchecked	Unchecked		NO		YES	Checked	Unchecked	Unchecked	Checked	Unchecked	Unchecked	Unchecked	Unchecked	Unchecked	Unchecked	Unchecked	Unchecked	Unchecked	Unchecked	Unchecked	Within the last 7 days	MALE		28	Junior High/Middle School		UNEMPLOYED
101	10	3033	.57611001	1.8883801	.55115002	3023	November 15	2021 19:46	19:46	Ashanti	Yes	Benedicta	3033	3028	Unchecked	Unchecked	Unchecked	Unchecked	Checked	Unchecked	Unchecked	Unchecked	Unchecked		NO		YES	Unchecked	Unchecked	Unchecked	Checked	Unchecked	Unchecked	Unchecked	Unchecked	Unchecked	Unchecked	Unchecked	Unchecked	Checked	Unchecked	Unchecked	Within the last 7 days	MALE		43	Junior High/Middle School		UNEMPLOYED
102	4	3005	1.4402699	.37768	1.37787	3002	November 15	2021 14:16	14:16	Ashanti	Yes	Benedicta	3005	3002	Unchecked	Unchecked	Unchecked	Unchecked	Checked	Unchecked	Unchecked	Unchecked	Unchecked		NO		YES	Checked	Unchecked	Unchecked	Unchecked	Unchecked	Unchecked	Checked	Unchecked	Unchecked	Unchecked	Unchecked	Unchecked	Unchecked	Unchecked	Unchecked	Within the last 7 days	MALE		56	Junior High/Middle School		UNEMPLOYED
103	5	3008	1.15222	.21788999	1.1023	3003	November 15	2021 14:32	14:32	Ashanti	Yes	Benedicta	3008	3002	Unchecked	Unchecked	Unchecked	Unchecked	Checked	Unchecked	Unchecked	Unchecked	Unchecked		NO		YES	Unchecked	Unchecked	Unchecked	Checked	Unchecked	Unchecked	Unchecked	Unchecked	Unchecked	Unchecked	Unchecked	Unchecked	Checked	Unchecked	Unchecked	Within the last 7 days	MALE		27	PRIMARY		UNEMPLOYED
104	10	3014	.57611001	.56651002	.55115002	3005	November 15	2021 14:50	14:50	Ashanti	Yes	Benedicta	3014	3003	Unchecked	Unchecked	Unchecked	Unchecked	Checked	Unchecked	Unchecked	Unchecked	Unchecked		NO		YES	Unchecked	Unchecked	Unchecked	Checked	Unchecked	Unchecked	Unchecked	Unchecked	Unchecked	Unchecked	Unchecked	Unchecked	Checked	Unchecked	Unchecked	Within the last 7 days	MALE		36	Senior High/Secondary school		EMPLOYED FULL-TIME
105	10	3016	.57611001	.47209999	.55115002	3005	November 15	2021 15:07	15:07	Ashanti	Yes	Benedicta	3016	3004	Unchecked	Unchecked	Unchecked	Unchecked	Checked	Unchecked	Unchecked	Unchecked	Unchecked		NO		YES	Unchecked	Unchecked	Unchecked	Checked	Unchecked	Unchecked	Unchecked	Unchecked	Unchecked	Unchecked	Unchecked	Unchecked	Checked	Unchecked	Unchecked	Within the last 7 days	MALE		43	Senior High/Secondary school		UNEMPLOYED
106	20	3018	1.01481	.94419003	.27557001		November 15	2021 17:29	17:29	Ashanti	Yes	Benedicta	3018	3018	Unchecked	Unchecked	Unchecked	Unchecked	Checked	Unchecked	Unchecked	Unchecked	Unchecked		NO		YES	Checked	Unchecked	Unchecked	Checked	Unchecked	Unchecked	Unchecked	Unchecked	Unchecked	Checked	Unchecked	Unchecked	Checked	Unchecked	Unchecked	Within the last 7 days	FEMALE		38	Junior High/Middle School		EMPLOYED FULL-TIME
107	4	3019	1.4402699	.56651002	1.37787	3018	November 15	2021 17:47	17:47	Ashanti	Yes	Benedicta	3019	3018	Unchecked	Unchecked	Unchecked	Unchecked	Checked	Unchecked	Unchecked	Unchecked	Unchecked		NO		YES	Checked	Unchecked	Unchecked	Checked	Unchecked	Unchecked	Unchecked	Unchecked	Unchecked	Unchecked	Unchecked	Unchecked	Checked	Unchecked	Unchecked	Within the last 7 days	FEMALE		20	PRIMARY		UNEMPLOYED
108	10	3024	.57611001	1.1330301	.55115002	3020	November 15	2021 17:59	17:59	Ashanti	Yes	Benedicta	3024	3018	Unchecked	Unchecked	Unchecked	Unchecked	Checked	Unchecked	Unchecked	Unchecked	Unchecked		NO		YES	Unchecked	Unchecked	Unchecked	Checked	Unchecked	Unchecked	Unchecked	Unchecked	Unchecked	Unchecked	Unchecked	Unchecked	Checked	Unchecked	Unchecked	Within the last 7 days	FEMALE		25	PRIMARY		UNEMPLOYED
109	10	3026	.57611001	.80931002	.55115002	3021	November 15	2021 18:17	18:17	Ashanti	Yes	Benedicta	3026	3018	Unchecked	Unchecked	Unchecked	Unchecked	Checked	Unchecked	Unchecked	Unchecked	Unchecked		NO		YES	Unchecked	Unchecked	Unchecked	Checked	Unchecked	Unchecked	Unchecked	Unchecked	Unchecked	Unchecked	Unchecked	Unchecked	Checked	Unchecked	Unchecked	Within the last 7 days	MALE		26	PRIMARY		UNEMPLOYED
110	5	1099	1.15222	1.1330301	1.1023	1097	November 16	2021 12:45	12:45	Greater Accra	Yes	Robert	1099	1097	Unchecked	Unchecked	Unchecked	Unchecked	Checked	Unchecked	Unchecked	Unchecked	Unchecked		NO		YES	Checked	Unchecked	Unchecked	Checked	Unchecked	Unchecked	Unchecked	Checked	Unchecked	Unchecked	Checked	Unchecked	Checked	Unchecked	Unchecked	Within the last 7 days	FEMALE		37	PRIMARY		UNEMPLOYED
111	6	1102	.96017998	.56651002	.91858	1098	November 16	2021 12:29	12:29	Greater Accra	Yes	Robert	10102	1100	Unchecked	Unchecked	Checked	Unchecked	Unchecked	Unchecked	Unchecked	Unchecked	Unchecked		NO		YES	Checked	Unchecked	Unchecked	Checked	Unchecked	Unchecked	Checked	Unchecked	Unchecked	Checked	Unchecked	Unchecked	Checked	Unchecked	Unchecked	Within the last 7 days	MALE		35	Junior High/Middle School		UNEMPLOYED
112	15	1109	.38407001	.94419003	.36743	1100	November 16	2021 13:30	13:30	Greater Accra	Yes	Robert	10109	103	Unchecked	Unchecked	Unchecked	Unchecked	Checked	Unchecked	Unchecked	Unchecked	Unchecked		NO		YES	Checked	Unchecked	Unchecked	Checked	Unchecked	Unchecked	Unchecked	Checked	Unchecked	Checked	Unchecked	Unchecked	Checked	Unchecked	Unchecked		MALE		43	Senior High/Secondary school		UNEMPLOYED
113	26	1110	.22158	1.8883801	.21198	1100	November 16	2021 13:41	13:42	Greater Accra	Yes	Robert	10110	105	Unchecked	Unchecked	Checked	Unchecked	Unchecked	Unchecked	Unchecked	Unchecked	Unchecked		NO		YES	Checked	Unchecked	Unchecked	Checked	Unchecked	Unchecked	Unchecked	Checked	Unchecked	Unchecked	Checked	Unchecked	Checked	Unchecked	Unchecked		MALE		55	Senior High/Secondary school		EMPLOYED FULL-TIME
114	30	1098	.11865	1.30734	.58081001	1097	November 16	2021 12:21	12:22	Greater Accra	Yes	Dora	1098	1097	Unchecked	Unchecked	Checked	Unchecked	Checked	Unchecked	Unchecked	Unchecked	Unchecked		NO		YES	Checked	Unchecked	Unchecked	Unchecked	Unchecked	Unchecked	Unchecked	Unchecked	Unchecked	Unchecked	Unchecked	Unchecked	Checked	Unchecked	Unchecked	Within the last 7 days	FEMALE		42	Senior High/Secondary school		OTHER
115	5	1101	1.15222	1.1330301	1.1023	1098	November 16	2021 12:34	12:34	Greater Accra	Yes	Dora	10101	1100	Unchecked	Unchecked	Checked	Unchecked	Unchecked	Unchecked	Unchecked	Unchecked	Unchecked		NO		YES	Checked	Unchecked	Unchecked	Unchecked	Unchecked	Unchecked	Unchecked	Unchecked	Unchecked	Unchecked	Unchecked	Unchecked	Checked	Unchecked	Unchecked	Within the last 7 days	MALE		67	PRIMARY		UNEMPLOYED
116	30	1103	.19204	.56651002	.18371999	1098	November 16	2021 12:44	12:44	Greater Accra	Yes	Dora	10103	1100	Unchecked	Unchecked	Checked	Unchecked	Checked	Unchecked	Unchecked	Unchecked	Unchecked		NO		YES	Checked	Unchecked	Unchecked	Unchecked	Unchecked	Unchecked	Unchecked	Unchecked	Unchecked	Unchecked	Unchecked	Unchecked	Checked	Unchecked	Unchecked	Within the last 7 days	MALE		52	Junior High/Middle School		EMPLOYED FULL-TIME
117	5	1104	1.15222	.28325999	1.1023	1099	November 16	2021 12:55	12:55	Greater Accra	Yes	Dora	10104	10103	Unchecked	Unchecked	Unchecked	Unchecked	Checked	Unchecked	Unchecked	Unchecked	Unchecked		NO		YES	Unchecked	Unchecked	Unchecked	Checked	Unchecked	Unchecked	Unchecked	Unchecked	Unchecked	Unchecked	Unchecked	Unchecked	Unchecked	Unchecked	Unchecked	Within the last 7 days	MALE		42	PRIMARY		OTHER
118	3	1108	1.92036	1.41629	1.83717	1100	November 16	2021 13:32	13:32	Greater Accra	Yes	Dora	10108	10103	Unchecked	Unchecked	Unchecked	Unchecked	Checked	Unchecked	Unchecked	Unchecked	Unchecked		NO		YES	Checked	Unchecked	Unchecked	Unchecked	Unchecked	Unchecked	Unchecked	Unchecked	Unchecked	Unchecked	Unchecked	Unchecked	Checked	Unchecked	Unchecked	Within the last 7 days	MALE		52	Junior High/Middle School		EMPLOYED FULL-TIME
119	20	1097	1.01481	1.8883801	.27557001		November 16	2021 12:06	12:06	Greater Accra	Yes	Rebecca	1097		Unchecked	Unchecked	Unchecked	Unchecked	Unchecked	Checked	Unchecked	Unchecked	Unchecked		NO		YES	Unchecked	Unchecked	Unchecked	Checked	Unchecked	Unchecked	Unchecked	Unchecked	Unchecked	Unchecked	Unchecked	Unchecked	Unchecked	Unchecked	Unchecked	Within the last 7 days	MALE		42	Senior High/Secondary school		EMPLOYED FULL-TIME
120	5	1100	1.15222	1.1330301	1.1023	1097	November 16	2021 12:23	12:24	Greater Accra	Yes	Rebecca	1100	1097	Unchecked	Unchecked	Unchecked	Unchecked	Unchecked	Checked	Unchecked	Unchecked	Unchecked		NO		YES	Unchecked	Unchecked	Unchecked	Unchecked	Unchecked	Unchecked	Unchecked	Unchecked	Unchecked	Unchecked	Unchecked	Unchecked	Checked	Unchecked	Unchecked	Within the last 7 days	MALE		40	PRIMARY		UNEMPLOYED
121	2	1107	2.8805399	2.1789	2.7557499	1099	November 16	2021 13:22	13:22	Greater Accra	Yes	Rebecca	10107	103	Unchecked	Unchecked	Unchecked	Unchecked	Unchecked	Checked	Unchecked	Unchecked	Unchecked		NO		YES	Unchecked	Unchecked	Unchecked	Unchecked	Unchecked	Unchecked	Unchecked	Unchecked	Unchecked	Unchecked	Unchecked	Unchecked	Checked	Unchecked	Unchecked	Within the last 7 days	MALE		37	PRIMARY		EMPLOYED FULL-TIME
122	10	1105	.57611001	.37768	.55115002	1099	November 16	2021 13:35	13:35	Greater Accra	Yes	Rebecca	10105	103	Unchecked	Unchecked	Unchecked	Unchecked	Unchecked	Checked	Unchecked	Unchecked	Unchecked		NO		YES	Unchecked	Unchecked	Unchecked	Unchecked	Unchecked	Unchecked	Unchecked	Unchecked	Unchecked	Unchecked	Unchecked	Unchecked	Checked	Unchecked	Unchecked		MALE		32	Junior High/Middle School		EMPLOYED FULL-TIME
123	12	3004	.48008999	1.8883801	.45929	3001	November 15	2021 13:47	13:47	Ashanti	Yes	James Appiah	3004	3001	Unchecked	Unchecked	Unchecked	Unchecked	Checked	Unchecked	Unchecked	Unchecked	Unchecked		NO		YES	Unchecked	Unchecked	Unchecked	Unchecked	Unchecked	Unchecked	Checked	Unchecked	Unchecked	Unchecked	Unchecked	Unchecked	Unchecked	Unchecked	Unchecked	Within the last 7 days	FEMALE		23	Junior High/Middle School		UNEMPLOYED
124	5	3022	1.15222	1.8883801	1.1023	3019	November 15	2021 18:14	18:14	Ashanti	Yes	James Appiah	3022	3018	Unchecked	Unchecked	Unchecked	Unchecked	Checked	Unchecked	Unchecked	Unchecked	Unchecked		NO		YES	Unchecked	Unchecked	Unchecked	Checked	Unchecked	Unchecked	Unchecked	Unchecked	Unchecked	Unchecked	Unchecked	Unchecked	Unchecked	Unchecked	Unchecked	Within the last 7 days	FEMALE		26	Senior High/Secondary school		UNEMPLOYED
125	2	3028	2.8805399	.56651002	2.7557499	3021	November 15	2021 18:30	18:30	Ashanti	Yes	James Appiah	3028	3027	Unchecked	Unchecked	Unchecked	Unchecked	Checked	Unchecked	Unchecked	Unchecked	Unchecked		NO		YES	Unchecked	Unchecked	Unchecked	Checked	Unchecked	Unchecked	Unchecked	Unchecked	Unchecked	Unchecked	Unchecked	Unchecked	Unchecked	Unchecked	Unchecked	Within the last 7 days	MALE		22	Junior High/Middle School		UNEMPLOYED
126	15	3029	.38407001	.14162999	.36743	3022	November 15	2021 18:37	18:37	Ashanti	Yes	James Appiah	3029	3027	Unchecked	Unchecked	Unchecked	Unchecked	Checked	Unchecked	Unchecked	Unchecked	Unchecked		NO		YES	Unchecked	Unchecked	Unchecked	Checked	Unchecked	Unchecked	Unchecked	Unchecked	Unchecked	Unchecked	Unchecked	Unchecked	Unchecked	Unchecked	Unchecked	Within the last 7 days	MALE		43	Senior High/Secondary school		EMPLOYED FULL-TIME
127	4	3038	1.4402699	2.8325701	1.37787	3025	November 15	2021 18:46	18:46	Ashanti	Yes	James Appiah	3038	3037	Unchecked	Unchecked	Unchecked	Unchecked	Checked	Unchecked	Unchecked	Unchecked	Unchecked		NO		YES	Unchecked	Unchecked	Unchecked	Checked	Unchecked	Unchecked	Unchecked	Unchecked	Unchecked	Unchecked	Unchecked	Unchecked	Unchecked	Unchecked	Unchecked	Within the last 7 days	MALE		50	Never attended school		EMPLOYED PART-TIME
128	4	3039	1.4402699	.56651002	1.37787	3026	November 15	2021 19:08	19:08	Ashanti	Yes	James Appiah	3039	3037	Unchecked	Unchecked	Unchecked	Unchecked	Checked	Unchecked	Unchecked	Unchecked	Unchecked		NO		YES	Unchecked	Unchecked	Unchecked	Checked	Unchecked	Unchecked	Unchecked	Unchecked	Unchecked	Unchecked	Unchecked	Unchecked	Unchecked	Unchecked	Unchecked	Within the last 7 days	MALE		29	PRIMARY		EMPLOYED FULL-TIME
129	15	3041	.38407001	.62945998	.36743	3026	November 16	2021 09:52	09:52	Ashanti	Yes	James Appiah	3041	3038	Unchecked	Unchecked	Unchecked	Unchecked	Checked	Unchecked	Unchecked	Unchecked	Unchecked		NO		YES	Unchecked	Unchecked	Unchecked	Checked	Unchecked	Unchecked	Unchecked	Unchecked	Unchecked	Unchecked	Unchecked	Unchecked	Unchecked	Unchecked	Unchecked	Within the last 7 days	MALE		34	Tertiary education		EMPLOYED FULL-TIME
130	5	3046	1.15222	1.41629	1.1023	3045	November 16	2021 12:28	12:28	Ashanti	Yes	James Appiah	3046	3045	Unchecked	Unchecked	Unchecked	Unchecked	Checked	Unchecked	Unchecked	Unchecked	Unchecked		NO		YES	Unchecked	Unchecked	Unchecked	Checked	Unchecked	Unchecked	Unchecked	Unchecked	Unchecked	Unchecked	Unchecked	Unchecked	Unchecked	Unchecked	Unchecked	Within the last 7 days	MALE		28	Senior High/Secondary school		EMPLOYED FULL-TIME
131	7	3048	.82301003	1.8883801	.78736001	3045	November 16	2021 13:11	13:11	Ashanti	Yes	James Appiah	3048	3042	Unchecked	Unchecked	Unchecked	Unchecked	Checked	Unchecked	Unchecked	Unchecked	Unchecked		NO		YES	Unchecked	Unchecked	Unchecked	Unchecked	Unchecked	Unchecked	Checked	Unchecked	Unchecked	Unchecked	Unchecked	Unchecked	Unchecked	Unchecked	Unchecked	Within the last 7 days	MALE		27	Junior High/Middle School		EMPLOYED FULL-TIME
132	4	3051	1.4402699	.94419003	1.37787	3048	November 16	2021 13:25	13:25	Ashanti	Yes	James Appiah	3051	3042	Unchecked	Unchecked	Unchecked	Unchecked	Checked	Unchecked	Unchecked	Unchecked	Unchecked		NO		YES	Unchecked	Unchecked	Unchecked	Checked	Unchecked	Unchecked	Unchecked	Unchecked	Unchecked	Unchecked	Unchecked	Unchecked	Unchecked	Unchecked	Unchecked	Within the last 7 days	MALE		59	PRIMARY		UNEMPLOYED
133	5	3054	1.15222	.65367001	1.1023	3049	November 16	2021 13:47	13:47	Ashanti	Yes	James Appiah	3054	3051	Unchecked	Unchecked	Unchecked	Unchecked	Checked	Unchecked	Unchecked	Unchecked	Unchecked		NO		YES	Unchecked	Unchecked	Unchecked	Checked	Unchecked	Unchecked	Unchecked	Unchecked	Unchecked	Unchecked	Unchecked	Unchecked	Unchecked	Unchecked	Unchecked	Within the last 7 days	MALE		38	PRIMARY		EMPLOYED FULL-TIME
134	4	3010	1.4402699	1.1330301	1.37787	3003	November 15	2021 14:22	14:22	Ashanti	Yes	James Appiah	3010	3003	Unchecked	Unchecked	Unchecked	Unchecked	Checked	Unchecked	Unchecked	Unchecked	Unchecked		NO		YES	Checked	Unchecked	Unchecked	Checked	Unchecked	Unchecked	Unchecked	Unchecked	Unchecked	Unchecked	Unchecked	Unchecked	Unchecked	Unchecked	Unchecked	Within the last 7 days	MALE		28	Senior High/Secondary school		UNEMPLOYED
135	4	3057	1.4402699	.80931002	1.37787	3050	November 16	2021 14:00	14:01	Ashanti	Yes	James Appiah	3057	3045	Unchecked	Unchecked	Unchecked	Unchecked	Checked	Unchecked	Unchecked	Unchecked	Unchecked		NO		YES	Unchecked	Unchecked	Unchecked	Checked	Unchecked	Unchecked	Unchecked	Unchecked	Unchecked	Unchecked	Unchecked	Unchecked	Unchecked	Unchecked	Unchecked	Within the last 7 days	MALE		44	PRIMARY		UNEMPLOYED
136	20	3056	.28805	1.1330301	.27557001	3049	November 16	2021 14:14	14:14	Ashanti	Yes	James Appiah	3056	3045	Unchecked	Unchecked	Unchecked	Unchecked	Checked	Unchecked	Unchecked	Unchecked	Unchecked		NO		YES	Unchecked	Unchecked	Unchecked	Checked	Unchecked	Unchecked	Unchecked	Unchecked	Unchecked	Unchecked	Unchecked	Unchecked	Unchecked	Unchecked	Unchecked	Within the last 7 days	MALE		35	PRIMARY		EMPLOYED PART-TIME
137	7	3053	.82301003	1.41629	.78736001	3048	November 16	2021 14:27	14:27	Ashanti	Yes	James Appiah	3053	3051	Unchecked	Unchecked	Unchecked	Unchecked	Checked	Unchecked	Unchecked	Unchecked	Unchecked		NO		YES	Unchecked	Unchecked	Unchecked	Checked	Unchecked	Unchecked	Unchecked	Unchecked	Unchecked	Unchecked	Unchecked	Unchecked	Unchecked	Unchecked	Unchecked	Within the last 7 days	MALE		43	PRIMARY		EMPLOYED FULL-TIME
138	10	3062	.57611001	1.8883801	.55115002	3051	November 16	2021 14:39	14:39	Ashanti	Yes	James Appiah	3062	3051	Unchecked	Unchecked	Unchecked	Unchecked	Checked	Unchecked	Unchecked	Unchecked	Unchecked		NO		YES	Unchecked	Unchecked	Unchecked	Checked	Unchecked	Unchecked	Unchecked	Unchecked	Unchecked	Unchecked	Unchecked	Unchecked	Unchecked	Unchecked	Unchecked	Within the last 7 days	MALE		32	Senior High/Secondary school		OTHER
139	20	3072	.28805	1.8883801	.27557001	3071	November 16	2021 14:58	14:58	Ashanti	Yes	James Appiah	3072	3071	Unchecked	Unchecked	Unchecked	Unchecked	Checked	Unchecked	Unchecked	Unchecked	Unchecked		NO		YES	Checked	Unchecked	Unchecked	Checked	Unchecked	Unchecked	Unchecked	Unchecked	Unchecked	Unchecked	Unchecked	Unchecked	Unchecked	Unchecked	Unchecked	Within the last 7 days	MALE		61	Junior High/Middle School		UNEMPLOYED
140	3	3070	1.92036	1.8883801	1.83717	3054	November 16	2021 15:16	15:16	Ashanti	Yes	James Appiah	3070	3062	Unchecked	Unchecked	Unchecked	Unchecked	Checked	Unchecked	Unchecked	Unchecked	Unchecked		NO		YES	Unchecked	Unchecked	Unchecked	Checked	Unchecked	Unchecked	Unchecked	Unchecked	Unchecked	Unchecked	Unchecked	Unchecked	Unchecked	Unchecked	Unchecked	Within the last 7 days	MALE		37	Junior High/Middle School		UNEMPLOYED
141	20	3077	.28805	1.1330301	.27557001	3072	November 16	2021 15:38	15:38	Ashanti	Yes	James Appiah	3077	3071	Unchecked	Unchecked	Unchecked	Unchecked	Checked	Unchecked	Unchecked	Unchecked	Unchecked		NO		YES	Checked	Unchecked	Unchecked	Checked	Unchecked	Unchecked	Unchecked	Unchecked	Unchecked	Unchecked	Unchecked	Unchecked	Unchecked	Unchecked	Unchecked	Within the last 7 days	MALE		49	Junior High/Middle School		UNEMPLOYED
142	2	3081	2.8805399	.37768	2.7557499	3074	November 16	2021 15:51	15:51	Ashanti	Yes	James Appiah	3081	3071	Unchecked	Unchecked	Unchecked	Unchecked	Checked	Unchecked	Unchecked	Unchecked	Unchecked		NO		YES	Unchecked	Unchecked	Unchecked	Checked	Unchecked	Unchecked	Unchecked	Unchecked	Unchecked	Unchecked	Unchecked	Unchecked	Unchecked	Unchecked	Unchecked	Within the last 7 days	MALE		40	PRIMARY		EMPLOYED PART-TIME
143	50	3009	.11522	.70814002	.11023	3003	November 15	2021 14:38	14:38	Ashanti	Yes	James Appiah	3009	3003	Unchecked	Unchecked	Unchecked	Unchecked	Checked	Unchecked	Unchecked	Unchecked	Unchecked		NO		YES	Unchecked	Unchecked	Unchecked	Unchecked	Unchecked	Unchecked	Checked	Unchecked	Unchecked	Unchecked	Unchecked	Unchecked	Unchecked	Unchecked	Unchecked	Within the last 7 days	MALE		42	Junior High/Middle School		UNEMPLOYED
144	6	3015	.96017998	1.8883801	.91858	3005	November 15	2021 14:53	14:53	Ashanti	Yes	James Appiah	3015	3004	Unchecked	Unchecked	Unchecked	Unchecked	Checked	Unchecked	Unchecked	Unchecked	Unchecked		NO		YES	Checked	Unchecked	Unchecked	Checked	Unchecked	Unchecked	Unchecked	Unchecked	Unchecked	Unchecked	Unchecked	Unchecked	Checked	Unchecked	Unchecked	Within the last 7 days	MALE		46	Junior High/Middle School		EMPLOYED PART-TIME
145	5	3017	1.15222	.37768	1.1023	3006	November 15	2021 15:05	15:05	Ashanti	Yes	James Appiah	3017	3004	Unchecked	Unchecked	Unchecked	Unchecked	Checked	Unchecked	Unchecked	Unchecked	Unchecked		NO		YES	Unchecked	Unchecked	Unchecked	Checked	Unchecked	Unchecked	Checked	Unchecked	Unchecked	Unchecked	Unchecked	Unchecked	Unchecked	Unchecked	Unchecked	Within the last 7 days	MALE		40	Senior High/Secondary school		EMPLOYED FULL-TIME
146	5	3020	1.15222	.28325999	1.1023	3018	November 15	2021 17:38	17:38	Ashanti	Yes	James Appiah	2030	3018	Unchecked	Unchecked	Unchecked	Unchecked	Checked	Unchecked	Unchecked	Unchecked	Unchecked		NO		YES	Unchecked	Unchecked	Unchecked	Checked	Unchecked	Unchecked	Checked	Unchecked	Unchecked	Unchecked	Unchecked	Unchecked	Unchecked	Unchecked	Unchecked	Within the last 7 days	FEMALE		21	Junior High/Middle School		UNEMPLOYED
147	10	3025	.35596001	.94419003	1.74244	3021	November 15	2021 17:48	17:48	Ashanti	Yes	James Appiah	3025	3018	Unchecked	Unchecked	Unchecked	Unchecked	Checked	Unchecked	Unchecked	Unchecked	Unchecked		NO		YES	Unchecked	Unchecked	Unchecked	Checked	Unchecked	Unchecked	Checked	Unchecked	Unchecked	Unchecked	Unchecked	Unchecked	Unchecked	Unchecked	Unchecked	Within the last 7 days	FEMALE		26	Senior High/Secondary school		UNEMPLOYED
148	50	3021	.11522	.70814002	.11023	3019	November 15	2021 17:57	17:57	Ashanti	Yes	James Appiah	3021	3018	Unchecked	Unchecked	Unchecked	Unchecked	Checked	Unchecked	Unchecked	Unchecked	Unchecked		NO		YES	Unchecked	Unchecked	Unchecked	Checked	Unchecked	Unchecked	Checked	Unchecked	Unchecked	Unchecked	Unchecked	Unchecked	Unchecked	Unchecked	Unchecked	Within the last 7 days	FEMALE		30	Junior High/Middle School		UNEMPLOYED
149	10	3031	.35596001	1.41629	1.74244	3023	November 15	2021 18:05	18:05	Ashanti	Yes	James Appiah	3031	3027	Unchecked	Unchecked	Unchecked	Unchecked	Checked	Unchecked	Unchecked	Unchecked	Unchecked		NO		YES	Unchecked	Unchecked	Unchecked	Checked	Unchecked	Unchecked	Checked	Unchecked	Unchecked	Unchecked	Unchecked	Unchecked	Unchecked	Unchecked	Unchecked	Within the last 7 days	MALE		43	Junior High/Middle School		EMPLOYED FULL-TIME
150	10	3002	.57611001	2.8325701	.55115002	3001	November 15	2021 13:44	13:44	Ashanti	Yes	MOHAMMED BOATENG	3002	3001	Unchecked	Unchecked	Unchecked	Unchecked	Checked	Unchecked	Unchecked	Unchecked	Unchecked		NO		YES	Unchecked	Unchecked	Unchecked	Checked	Unchecked	Unchecked	Unchecked	Unchecked	Unchecked	Unchecked	Unchecked	Unchecked	Unchecked	Unchecked	Unchecked	Within the last 7 days	FEMALE		30	Senior High/Secondary school		EMPLOYED PART-TIME
151	8	3042	.72013998	.28325999	.68893999	3028	November 16	2021 10:22	10:22	Ashanti	Yes	MOHAMMED BOATENG	3042	3038	Unchecked	Unchecked	Unchecked	Unchecked	Checked	Unchecked	Unchecked	Unchecked	Unchecked		NO		YES	Unchecked	Unchecked	Unchecked	Checked	Unchecked	Unchecked	Unchecked	Unchecked	Unchecked	Unchecked	Unchecked	Unchecked	Unchecked	Unchecked	Unchecked	Within the last 7 days	MALE		26	Junior High/Middle School		EMPLOYED PART-TIME
152	6	3044	1.01481	2.8325701	.91858	3028	November 16	2021 10:08	10:08	Ashanti	Yes	MOHAMMED BOATENG	3044	30418	Unchecked	Unchecked	Unchecked	Unchecked	Checked	Unchecked	Unchecked	Unchecked	Unchecked		NO		YES	Unchecked	Unchecked	Unchecked	Checked	Unchecked	Unchecked	Unchecked	Unchecked	Unchecked	Unchecked	Unchecked	Unchecked	Unchecked	Unchecked	Unchecked	Within the last 7 days	MALE		42	PRIMARY		UNEMPLOYED
153	15	3045	1.01481	1.41629	.36743		November 16	2021 12:32	12:32	Ashanti	Yes	MOHAMMED BOATENG	3045	SEED	Unchecked	Unchecked	Unchecked	Unchecked	Checked	Unchecked	Unchecked	Unchecked	Unchecked		NO		YES	Unchecked	Unchecked	Unchecked	Checked	Unchecked	Unchecked	Unchecked	Unchecked	Unchecked	Unchecked	Unchecked	Unchecked	Unchecked	Unchecked	Unchecked	More than 12 months	MALE		35	Senior High/Secondary school		EMPLOYED PART-TIME
154	10	3047	.57611001	.94419003	.55115002	3045	November 16	2021 13:31	13:31	Ashanti	Yes	MOHAMMED BOATENG	3047	3042	Unchecked	Unchecked	Unchecked	Unchecked	Checked	Unchecked	Unchecked	Unchecked	Unchecked		NO		YES	Unchecked	Unchecked	Unchecked	Checked	Unchecked	Unchecked	Unchecked	Unchecked	Unchecked	Unchecked	Unchecked	Unchecked	Unchecked	Unchecked	Unchecked	Within the last 7 days	MALE		98	Senior High/Secondary school		UNEMPLOYED
155	8	3089	.72013998	.28325999	.68893999	3074	November 16	2021 13:34	13:34	Ashanti	Yes	MOHAMMED BOATENG	3050	3045	Unchecked	Unchecked	Unchecked	Unchecked	Checked	Unchecked	Unchecked	Unchecked	Unchecked		NO		YES	Unchecked	Unchecked	Unchecked	Unchecked	Unchecked	Unchecked	Unchecked	Unchecked	Unchecked	Checked	Unchecked	Unchecked	Unchecked	Unchecked	Unchecked	More than 1 month up to 6 months	MALE		29	Senior High/Secondary school		EMPLOYED FULL-TIME
156	6	3055	.96017998	1.41629	.91858	3049	November 16	2021 16:44	16:44	Ashanti	Yes	MOHAMMED BOATENG	3055	3051	Unchecked	Unchecked	Unchecked	Unchecked	Checked	Unchecked	Unchecked	Unchecked	Unchecked		NO		YES	Unchecked	Unchecked	Unchecked	Checked	Unchecked	Unchecked	Unchecked	Unchecked	Unchecked	Unchecked	Unchecked	Unchecked	Unchecked	Unchecked	Unchecked	Within the last 7 days	MALE		98	Junior High/Middle School		UNEMPLOYED
157	10	3058	.57611001	.56651002	.55115002	3050	November 16	2021 14:27	14:27	Ashanti	Yes	MOHAMMED BOATENG	3058	3045	Unchecked	Unchecked	Unchecked	Unchecked	Checked	Unchecked	Unchecked	Unchecked	Unchecked		NO		YES	Checked	Unchecked	Unchecked	Unchecked	Unchecked	Unchecked	Checked	Unchecked	Unchecked	Unchecked	Unchecked	Unchecked	Unchecked	Unchecked	Unchecked	Within the last 7 days	MALE		49	Junior High/Middle School		EMPLOYED FULL-TIME
158	30	3063	.19204	1.8883801	.18371999	3052	November 16	2021 14:33	14:33	Ashanti	Yes	MOHAMMED BOATENG	3063	3062	Unchecked	Unchecked	Unchecked	Unchecked	Checked	Unchecked	Unchecked	Unchecked	Unchecked		NO		YES	Checked	Unchecked	Unchecked	Unchecked	Unchecked	Unchecked	Unchecked	Unchecked	Unchecked	Unchecked	Unchecked	Unchecked	Unchecked	Unchecked	Unchecked	Within the last 7 days	MALE		98	Senior High/Secondary school		UNEMPLOYED
159	5	3064	1.15222	.56651002	1.1023	3052	November 16	2021 14:37	14:37	Ashanti	Yes	MOHAMMED BOATENG	3064	3061	Unchecked	Unchecked	Unchecked	Unchecked	Checked	Unchecked	Unchecked	Unchecked	Unchecked		NO		YES	Checked	Unchecked	Unchecked	Unchecked	Unchecked	Unchecked	Unchecked	Unchecked	Unchecked	Unchecked	Unchecked	Unchecked	Unchecked	Unchecked	Unchecked	Within the last 7 days	MALE		43	Junior High/Middle School		UNEMPLOYED
160	5	3066	1.15222	.70814002	1.1023	3053	November 16	2021 14:44	14:44	Ashanti	Yes	MOHAMMED BOATENG	3066	3062	Unchecked	Unchecked	Unchecked	Unchecked	Checked	Unchecked	Unchecked	Unchecked	Unchecked		NO		YES	Checked	Unchecked	Unchecked	Unchecked	Unchecked	Unchecked	Unchecked	Unchecked	Unchecked	Unchecked	Unchecked	Unchecked	Unchecked	Unchecked	Unchecked	Within the last 7 days	MALE		39	PRIMARY		UNEMPLOYED
161	7	3007	.82301003	.56651002	.78736001	3002	November 15	2021 14:27	14:27	Ashanti	Yes	MOHAMMED BOATENG	3007	3002	Unchecked	Unchecked	Unchecked	Unchecked	Checked	Unchecked	Unchecked	Unchecked	Unchecked		NO		YES	Checked	Unchecked	Unchecked	Unchecked	Unchecked	Unchecked	Unchecked	Unchecked	Unchecked	Unchecked	Unchecked	Unchecked	Unchecked	Unchecked	Unchecked	Within the last 7 days	FEMALE		42	Junior High/Middle School		UNEMPLOYED
162	30	3071	1.01481	.51501	.18371999		November 16	2021 14:55	14:55	Ashanti	Yes	MOHAMMED BOATENG	3071	3062	Unchecked	Unchecked	Unchecked	Unchecked	Checked	Unchecked	Unchecked	Unchecked	Unchecked		NO		YES	Unchecked	Unchecked	Unchecked	Checked	Unchecked	Unchecked	Unchecked	Unchecked	Unchecked	Unchecked	Unchecked	Unchecked	Unchecked	Unchecked	Unchecked	Within the last 7 days	MALE		40	PRIMARY		EMPLOYED PART-TIME
163	25	3073	.23044001	.28325999	.22046	3071	November 16	2021 15:08	15:08	Ashanti	Yes	MOHAMMED BOATENG	3073	3071	Unchecked	Unchecked	Unchecked	Unchecked	Checked	Unchecked	Unchecked	Unchecked	Unchecked		NO		YES	Unchecked	Unchecked	Unchecked	Checked	Unchecked	Unchecked	Unchecked	Unchecked	Unchecked	Unchecked	Unchecked	Unchecked	Unchecked	Unchecked	Unchecked	Within the last 7 days	MALE		25	Junior High/Middle School		UNEMPLOYED
164	5	3080	1.15222	.25751001	1.1023	3073	November 16	2021 15:24	15:24	Ashanti	Yes	MOHAMMED BOATENG	3080	3071	Unchecked	Unchecked	Unchecked	Unchecked	Checked	Unchecked	Unchecked	Unchecked	Unchecked		NO		YES	Checked	Unchecked	Unchecked	Unchecked	Unchecked	Unchecked	Unchecked	Unchecked	Unchecked	Unchecked	Unchecked	Unchecked	Unchecked	Unchecked	Unchecked	Within the last 7 days	MALE		32	Junior High/Middle School		EMPLOYED PART-TIME
165	20	3079	.28805	.56651002	.27557001	3073	November 16	2021 15:38	15:38	Ashanti	Yes	MOHAMMED BOATENG	3079	3071	Unchecked	Unchecked	Unchecked	Unchecked	Checked	Unchecked	Unchecked	Unchecked	Unchecked		NO		YES	Checked	Unchecked	Unchecked	Unchecked	Unchecked	Unchecked	Unchecked	Unchecked	Unchecked	Unchecked	Unchecked	Unchecked	Unchecked	Unchecked	Unchecked	Within the last 7 days	MALE		48	Tertiary education		UNEMPLOYED
166	2	3078	2.8805399	1.41629	2.7557499	3073	November 16	2021 15:46	15:46	Ashanti	Yes	MOHAMMED BOATENG	3078	3071	Unchecked	Unchecked	Unchecked	Unchecked	Checked	Unchecked	Unchecked	Unchecked	Unchecked		NO		YES	Checked	Unchecked	Unchecked	Unchecked	Unchecked	Unchecked	Unchecked	Unchecked	Unchecked	Unchecked	Unchecked	Unchecked	Unchecked	Unchecked	Unchecked	Within the last 7 days	MALE		27	Senior High/Secondary school		UNEMPLOYED
167	25	3075	.23044001	.33324	.22046	3072	November 16	2021 15:52	15:52	Ashanti	Yes	MOHAMMED BOATENG	3075	3071	Unchecked	Unchecked	Unchecked	Unchecked	Checked	Unchecked	Unchecked	Unchecked	Unchecked		NO		YES	Unchecked	Unchecked	Unchecked	Checked	Unchecked	Unchecked	Unchecked	Unchecked	Unchecked	Unchecked	Unchecked	Unchecked	Checked	Unchecked	Unchecked	Within the last 7 days	MALE		43	Senior High/Secondary school		EMPLOYED FULL-TIME
168	6	3011	.96017998	1.8883801	.91858	3004	November 15	2021 14:49	14:49	Ashanti	Yes	MOHAMMED BOATENG	3011	3003	Unchecked	Unchecked	Unchecked	Unchecked	Checked	Unchecked	Unchecked	Unchecked	Unchecked		NO		YES	Unchecked	Unchecked	Unchecked	Checked	Unchecked	Unchecked	Unchecked	Unchecked	Unchecked	Unchecked	Unchecked	Unchecked	Unchecked	Unchecked	Unchecked	Within the last 7 days	MALE		40	PRIMARY		UNEMPLOYED
169	5	3083	1.15222	1.1330301	1.1023	3018	November 15	2021 17:37	17:37	Ashanti	Yes	MOHAMMED BOATENG	3019	3018	Unchecked	Unchecked	Unchecked	Unchecked	Checked	Unchecked	Unchecked	Unchecked	Unchecked		NO		YES	Unchecked	Unchecked	Unchecked	Checked	Unchecked	Unchecked	Unchecked	Unchecked	Unchecked	Unchecked	Unchecked	Unchecked	Unchecked	Unchecked	Unchecked	Within the last 7 days	FEMALE		26	Junior High/Middle School		UNEMPLOYED
170	8	3084	.72013998	1.1330301	.68893999	3020	November 15	2021 17:41	17:42	Ashanti	Yes	MOHAMMED BOATENG	3022	3018	Unchecked	Checked	Unchecked	Unchecked	Unchecked	Unchecked	Unchecked	Unchecked	Unchecked		NO		YES	Unchecked	Unchecked	Unchecked	Checked	Unchecked	Unchecked	Unchecked	Unchecked	Unchecked	Unchecked	Unchecked	Unchecked	Unchecked	Unchecked	Unchecked	Within the last 7 days	FEMALE		26	Senior High/Secondary school		UNEMPLOYED
171	20	3023	.17798001	.37768	.87121999	3020	November 15	2021 17:50	17:50	Ashanti	Yes	MOHAMMED BOATENG	3023	3018	Unchecked	Unchecked	Unchecked	Unchecked	Checked	Unchecked	Unchecked	Unchecked	Unchecked		NO		YES	Unchecked	Unchecked	Unchecked	Checked	Unchecked	Unchecked	Unchecked	Unchecked	Unchecked	Unchecked	Unchecked	Unchecked	Unchecked	Unchecked	Unchecked	Within the last 7 days	FEMALE		22	PRIMARY		UNEMPLOYED
172	6	3085	.96017998	.56651002	.91858	3025	November 15	2021 18:14	18:14	Ashanti	Yes	MOHAMMED BOATENG	3036	3028	Unchecked	Unchecked	Unchecked	Unchecked	Checked	Unchecked	Unchecked	Unchecked	Unchecked		NO		YES	Unchecked	Unchecked	Unchecked	Checked	Unchecked	Unchecked	Unchecked	Unchecked	Unchecked	Unchecked	Unchecked	Unchecked	Unchecked	Unchecked	Unchecked	Within the last 7 days	MALE		35	Junior High/Middle School		UNEMPLOYED
173	11	3034	.52373999	1.41629	.50105	3024	November 15	2021 18:30	18:30	Ashanti	Yes	MOHAMMED BOATENG	3034	3028	Unchecked	Unchecked	Unchecked	Unchecked	Checked	Unchecked	Unchecked	Unchecked	Unchecked		NO		YES	Unchecked	Unchecked	Unchecked	Checked	Unchecked	Unchecked	Unchecked	Unchecked	Unchecked	Unchecked	Unchecked	Unchecked	Unchecked	Unchecked	Unchecked	Within the last 7 days	MALE		21	PRIMARY		EMPLOYED PART-TIME
174	10	2026	.57611001	1.08945	.55115002	2008	November 15	2021 18:39	18:39	Western	Yes	MOHAMMED BOATENG	3027	3018	Unchecked	Unchecked	Unchecked	Unchecked	Checked	Unchecked	Unchecked	Unchecked	Unchecked		NO		YES	Unchecked	Unchecked	Unchecked	Checked	Unchecked	Unchecked	Unchecked	Unchecked	Unchecked	Unchecked	Unchecked	Unchecked	Unchecked	Unchecked	Unchecked	Within the last 7 days	MALE		34	Junior High/Middle School		EMPLOYED PART-TIME
175	6	3043	.96017998	1.8883801	.91858	3028	November 16	2021 13:14	13:14	Ashanti	Yes	Benedicta	3043	3038	Unchecked	Unchecked	Unchecked	Unchecked	Checked	Unchecked	Unchecked	Unchecked	Unchecked		NO		YES	Checked	Unchecked	Unchecked	Checked	Unchecked	Unchecked	Unchecked	Unchecked	Unchecked	Unchecked	Unchecked	Unchecked	Checked	Unchecked	Unchecked	Within the last 7 days	MALE		27	Junior High/Middle School		EMPLOYED FULL-TIME
176	5	3049	1.15222	.94419003	1.1023	3047	November 16	2021 13:15	13:15	Ashanti	Yes	Benedicta	3049	3045	Unchecked	Unchecked	Unchecked	Unchecked	Checked	Unchecked	Unchecked	Unchecked	Unchecked		NO		YES	Checked	Unchecked	Unchecked	Checked	Unchecked	Unchecked	Unchecked	Unchecked	Unchecked	Checked	Unchecked	Unchecked	Unchecked	Unchecked	Unchecked	Within the last 7 days	MALE		23	Senior High/Secondary school		UNEMPLOYED
177	4	3086	1.4402699	1.1330301	1.37787	3046	November 16	2021 13:26	13:26	Ashanti	Yes	Benedicta	3048	3042	Unchecked	Unchecked	Unchecked	Unchecked	Checked	Unchecked	Unchecked	Unchecked	Unchecked		NO		YES	Checked	Unchecked	Unchecked	Unchecked	Unchecked	Unchecked	Unchecked	Unchecked	Unchecked	Checked	Unchecked	Unchecked	Unchecked	Unchecked	Unchecked	Within the last 7 days	MALE		27	Junior High/Middle School		EMPLOYED FULL-TIME
178	5	3052	1.15222	1.41629	1.1023	3048	November 16	2021 13:36	13:36	Ashanti	Yes	Benedicta	3052	3051	Unchecked	Unchecked	Unchecked	Unchecked	Checked	Unchecked	Unchecked	Unchecked	Unchecked		NO		YES	Checked	Unchecked	Unchecked	Checked	Unchecked	Unchecked	Unchecked	Unchecked	Unchecked	Unchecked	Unchecked	Unchecked	Checked	Unchecked	Unchecked	Within the last 7 days	MALE		37	Tertiary education		UNEMPLOYED
179	10	3030	.57611001	1.8883801	.55115002	3022	November 16	2021 13:54	13:54	Ashanti	Yes	Benedicta	3030	3051	Unchecked	Unchecked	Unchecked	Unchecked	Checked	Unchecked	Unchecked	Unchecked	Unchecked		NO		YES	Checked	Unchecked	Unchecked	Checked	Unchecked	Unchecked	Unchecked	Unchecked	Unchecked	Unchecked	Unchecked	Unchecked	Checked	Unchecked	Unchecked	Within the last 7 days	MALE		36	Junior High/Middle School		UNEMPLOYED
180	6	3059	.96017998	.28325999	.91858	3050	November 16	2021 14:11	14:11	Ashanti	Yes	Benedicta	3059	3045	Unchecked	Unchecked	Unchecked	Unchecked	Checked	Unchecked	Unchecked	Unchecked	Unchecked		NO		YES	Unchecked	Unchecked	Unchecked	Checked	Unchecked	Unchecked	Unchecked	Unchecked	Unchecked	Unchecked	Unchecked	Unchecked	Checked	Unchecked	Unchecked	Within the last 7 days	MALE		48	Junior High/Middle School		UNEMPLOYED
181	10	3065	.57611001	.37768	.55115002	3052	November 16	2021 14:23	14:23	Ashanti	Yes	Benedicta 3065	3065	3062	Unchecked	Unchecked	Unchecked	Unchecked	Checked	Unchecked	Unchecked	Unchecked	Unchecked		NO		YES	Checked	Unchecked	Unchecked	Checked	Unchecked	Unchecked	Unchecked	Unchecked	Unchecked	Unchecked	Unchecked	Unchecked	Checked	Unchecked	Unchecked	Within the last 7 days	MALE		51	Junior High/Middle School		UNEMPLOYED
182	6	3067	.96017998	1.1330301	.91858	3053	November 16	2021 14:43	14:43	Ashanti	Yes	Benedicta	3067	3062	Unchecked	Unchecked	Unchecked	Unchecked	Checked	Unchecked	Unchecked	Unchecked	Unchecked		NO		YES	Checked	Unchecked	Unchecked	Checked	Unchecked	Unchecked	Unchecked	Unchecked	Unchecked	Unchecked	Unchecked	Unchecked	Checked	Unchecked	Unchecked	Within the last 7 days	MALE		35	Senior High/Secondary school		UNEMPLOYED
183	5	3068	1.15222	.37768	1.1023	3053	November 16	2021 15:00	15:00	Ashanti	Yes	Benedicta	3068	3062	Unchecked	Unchecked	Unchecked	Unchecked	Checked	Unchecked	Unchecked	Unchecked	Unchecked		NO		YES	Checked	Unchecked	Unchecked	Checked	Unchecked	Unchecked	Unchecked	Unchecked	Unchecked	Checked	Unchecked	Unchecked	Checked	Unchecked	Unchecked	Within the last 7 days	MALE		46	PRIMARY		EMPLOYED FULL-TIME
184	5	3076	1.15222	2.8325701	1.1023	3072	November 16	2021 15:17	15:17	Ashanti	Yes	Benedicta	3076	3071	Unchecked	Unchecked	Unchecked	Unchecked	Checked	Unchecked	Unchecked	Unchecked	Unchecked		NO		YES	Checked	Unchecked	Unchecked	Checked	Unchecked	Unchecked	Unchecked	Unchecked	Unchecked	Unchecked	Unchecked	Unchecked	Checked	Unchecked	Unchecked	Within the last 7 days	MALE		54	Junior High/Middle School		UNEMPLOYED
185	6	3082	.96017998	.28325999	.91858	3074	November 16	2021 15:36	15:36	Ashanti	Yes	Benedicta	82	3071	Unchecked	Unchecked	Unchecked	Unchecked	Checked	Unchecked	Unchecked	Unchecked	Unchecked		NO		YES	Unchecked	Unchecked	Unchecked	Unchecked	Unchecked	Unchecked	Unchecked	Unchecked	Unchecked	Unchecked	Unchecked	Unchecked	Checked	Unchecked	Unchecked	Within the last 7 days	MALE		51	Junior High/Middle School		EMPLOYED FULL-TIME
186	10	3003	.57611001	.56651002	.55115002	3001	November 15	2021 13:56	13:56	Ashanti	Yes	Frederick Adzokatse	3003	3001	Unchecked	Unchecked	Checked	Unchecked	Unchecked	Unchecked	Unchecked	Unchecked	Unchecked		NO		YES	Unchecked	Checked	Unchecked	Checked	Unchecked	Unchecked	Unchecked	Checked	Unchecked	Unchecked	Checked	Unchecked	Checked	Checked	Unchecked	Within the last 7 days	FEMALE		22	Senior High/Secondary school		UNEMPLOYED
187	20	3061	.28805	.56651002	.27557001	3051	November 16	2021 14:43	14:43	Ashanti	Yes	Frederick Adzokatse	3061	3045	Unchecked	Unchecked	Checked	Unchecked	Unchecked	Unchecked	Unchecked	Unchecked	Unchecked		NO		YES	Unchecked	Checked	Unchecked	Checked	Unchecked	Unchecked	Unchecked	Checked	Unchecked	Unchecked	Checked	Unchecked	Checked	Unchecked	Unchecked	Within the last 7 days	MALE		55	Senior High/Secondary school		EMPLOYED FULL-TIME
188	30	3060	.19204	.47209999	.18371999	3051	November 16	2021 14:53	14:53	Ashanti	Yes	Frederick Adzokatse	3060	3051	Unchecked	Unchecked	Checked	Unchecked	Unchecked	Unchecked	Unchecked	Unchecked	Unchecked		NO		YES	Unchecked	Checked	Unchecked	Checked	Unchecked	Unchecked	Unchecked	Checked	Unchecked	Unchecked	Checked	Unchecked	Checked	Unchecked	Unchecked	Within the last 7 days	MALE		36	Junior High/Middle School		EMPLOYED PART-TIME
189	20	3069	.28805	1.41629	.27557001	3054	November 16	2021 15:03	15:03	Ashanti	Yes	Frederick Adzokatse	3069	3061	Unchecked	Unchecked	Checked	Checked	Unchecked	Unchecked	Unchecked	Unchecked	Unchecked		NO		YES	Unchecked	Checked	Unchecked	Checked	Unchecked	Unchecked	Unchecked	Checked	Unchecked	Unchecked	Checked	Unchecked	Checked	Unchecked	Unchecked	Within the last 7 days	MALE		50	Senior High/Secondary school		EMPLOYED FULL-TIME
190	6	3074	.96017998	.56651002	.91858	3071	November 16	2021 15:12	15:12	Ashanti	Yes	Frederick Adzokatse	3074	3071	Unchecked	Unchecked	Unchecked	Checked	Unchecked	Unchecked	Unchecked	Unchecked	Unchecked		NO		YES	Unchecked	Checked	Unchecked	Checked	Unchecked	Unchecked	Unchecked	Checked	Unchecked	Unchecked	Checked	Unchecked	Checked	Unchecked	Unchecked	Within the last 7 days	MALE		52	Senior High/Secondary school		EMPLOYED FULL-TIME
191	10	3006	.57611001	.80931002	.55115002	3002	November 15	2021 14:25	14:25	Ashanti	Yes	Frederick Adzokatse	3006	3002	Unchecked	Unchecked	Checked	Unchecked	Unchecked	Unchecked	Unchecked	Unchecked	Unchecked		NO		YES	Unchecked	Checked	Unchecked	Checked	Unchecked	Unchecked	Unchecked	Checked	Unchecked	Unchecked	Checked	Unchecked	Checked	Unchecked	Unchecked	Within the last 7 days	MALE		35	Senior High/Secondary school		EMPLOYED FULL-TIME
192	20	3013	.28805	1.1330301	.27557001	3004	November 15	2021 14:45	14:45	Ashanti	Yes	Frederick Adzokatse	3013	3003	Unchecked	Unchecked	Checked	Unchecked	Unchecked	Unchecked	Unchecked	Unchecked	Unchecked		NO		YES	Unchecked	Checked	Unchecked	Checked	Unchecked	Unchecked	Unchecked	Checked	Unchecked	Unchecked	Checked	Unchecked	Checked	Unchecked	Unchecked	Within the last 7 days	MALE		29	Senior High/Secondary school		EMPLOYED PART-TIME
193	5	3012	1.15222	.1133	1.1023	3004	November 15	2021 15:03	15:03	Ashanti	Yes	Frederick Adzokatse	3012	3003	Unchecked	Unchecked	Checked	Unchecked	Unchecked	Unchecked	Unchecked	Unchecked	Unchecked		NO		YES	Unchecked	Checked	Unchecked	Checked	Unchecked	Unchecked	Unchecked	Checked	Unchecked	Unchecked	Checked	Unchecked	Checked	Checked	Unchecked	Within the last 7 days	MALE		54	Senior High/Secondary school		UNEMPLOYED
194	5	3040	1.15222	1.41629	1.1023	3026	November 15	2021 18:28	18:28	Ashanti	Yes	Frederick Adzokatse	3040	3037	Unchecked	Unchecked	Unchecked	Unchecked	Unchecked	Checked	Unchecked	Unchecked	Unchecked		NO		YES	Unchecked	Checked	Unchecked	Checked	Unchecked	Unchecked	Unchecked	Checked	Unchecked	Unchecked	Checked	Unchecked	Checked	Unchecked	Unchecked	Within the last 7 days	MALE		24	Junior High/Middle School		EMPLOYED FULL-TIME
195	10	3037	.57611001	.94419003	.55115002	3025	November 15	2021 17:50	17:50	Ashanti	Yes	Frederick Adzokatse	3037	3037	Unchecked	Unchecked	Unchecked	Unchecked	Checked	Unchecked	Unchecked	Unchecked	Unchecked		NO		YES	Unchecked	Checked	Unchecked	Checked	Unchecked	Unchecked	Unchecked	Checked	Unchecked	Unchecked	Checked	Unchecked	Checked	Unchecked	Unchecked	Within the last 7 days	MALE		30	Junior High/Middle School		EMPLOYED FULL-TIME
196	30	3088	.19204	1.1330301	.18371999	3047	November 16	2021 13:58	13:58	Ashanti	Yes	Frederick Adzokatse	3049	3045	Unchecked	Unchecked	Checked	Unchecked	Unchecked	Unchecked	Unchecked	Unchecked	Unchecked		NO		YES	Unchecked	Checked	Unchecked	Unchecked	Checked	Unchecked	Unchecked	Checked	Unchecked	Checked	Unchecked	Unchecked	Unchecked	Checked	Unchecked	Within the last 7 days	MALE		23	Senior High/Secondary school		EMPLOYED PART-TIME
197	10	3087	.57611001	.28325999	.55115002	3046	November 16	2021 14:14	14:14	Ashanti	Yes	Frederick Adzokatse	3048	3042	Unchecked	Unchecked	Checked	Unchecked	Unchecked	Unchecked	Unchecked	Unchecked	Unchecked		NO		YES	Unchecked	Checked	Unchecked	Unchecked	Checked	Unchecked	Unchecked	Checked	Unchecked	Checked	Unchecked	Unchecked	Unchecked	Checked	Unchecked	Within the last 7 days	MALE		27	Senior High/Secondary school		EMPLOYED FULL-TIME
198	20	3050	.28805	.56651002	.27557001	3047	November 16	2021 14:29	14:29	Ashanti	Yes	Frederick Adzokatse	3047	3042	Unchecked	Unchecked	Checked	Checked	Unchecked	Unchecked	Unchecked	Unchecked	Unchecked		NO		YES	Unchecked	Checked	Unchecked	Checked	Unchecked	Unchecked	Unchecked	Checked	Unchecked	Checked	Unchecked	Unchecked	Checked	Unchecked	Unchecked	Within the last 7 days	MALE		27	Senior High/Secondary school		EMPLOYED FULL-TIME
199	40	2027	.14403	.94419003	.13778999	2009	November 18	2021 13:38	13:38	Western	Yes	Ato Larbi	3027	3009	Unchecked	Unchecked	Unchecked	Unchecked	Unchecked	Checked	Unchecked	Unchecked	Unchecked		NO		YES	Checked	Unchecked	Unchecked	Checked	Unchecked	Unchecked	Checked	Unchecked	Unchecked	Checked	Unchecked	Unchecked	Checked	Unchecked	Unchecked	Within the last 7 days	MALE		36	Junior High/Middle School		EMPLOYED FULL-TIME
200	20	2053	.28805	.56651002	.27557001	2017	November 18	2021 15:46	15:46	Western	Yes	Ato Larbi	3053	3017	Unchecked	Unchecked	Unchecked	Unchecked	Unchecked	Checked	Unchecked	Unchecked	Unchecked		NO		YES	Unchecked	Checked	Unchecked	Checked	Unchecked	Unchecked	Checked	Unchecked	Unchecked	Unchecked	Checked	Unchecked	Unchecked	Checked	Unchecked	Within the last 7 days	MALE		40	Junior High/Middle School		EMPLOYED FULL-TIME
201	20	2048	.28805	1.1330301	.27557001	2016	November 18	2021 16:18	16:18	Western	Yes	Ato Larbi	3048	3016	Unchecked	Unchecked	Unchecked	Unchecked	Unchecked	Checked	Unchecked	Unchecked	Unchecked		NO		YES	Unchecked	Checked	Unchecked	Checked	Unchecked	Unchecked	Checked	Unchecked	Unchecked	Checked	Unchecked	Unchecked	Unchecked	Checked	Unchecked	Within the last 7 days	FEMALE		39	Junior High/Middle School		UNEMPLOYED
202	10	2029	.57611001	1.41629	.55115002	2009	November 18	2021 13:51	13:52	Western	Yes	Ato Larbi	3029	3009	Unchecked	Unchecked	Unchecked	Unchecked	Unchecked	Checked	Unchecked	Unchecked	Unchecked		NO		YES	Unchecked	Checked	Unchecked	Checked	Unchecked	Unchecked	Checked	Unchecked	Unchecked	Checked	Unchecked	Unchecked	Checked	Unchecked	Unchecked	Within the last 7 days	MALE		39	Junior High/Middle School		EMPLOYED FULL-TIME
203	10	2035	.57611001	1.1330301	.55115002	2011	November 18	2021 14:08	14:08	Western	Yes	Ato Larbi	3035	3011	Unchecked	Unchecked	Unchecked	Unchecked	Unchecked	Checked	Unchecked	Unchecked	Unchecked		NO		YES	Unchecked	Checked	Unchecked	Checked	Unchecked	Unchecked	Checked	Unchecked	Unchecked	Checked	Unchecked	Unchecked	Checked	Unchecked	Unchecked	Within the last 7 days	MALE		29	PRIMARY		EMPLOYED FULL-TIME
204	7	2037	.82301003	.1133	.78736001	2012	November 18	2021 14:24	14:24	Western	Yes	Ato Larbi	3037	3012	Unchecked	Unchecked	Unchecked	Unchecked	Unchecked	Checked	Unchecked	Unchecked	Unchecked		NO		YES	Checked	Unchecked	Unchecked	Checked	Unchecked	Unchecked	Unchecked	Checked	Unchecked	Checked	Unchecked	Unchecked	Unchecked	Checked	Unchecked	Within the last 7 days	MALE		40	Junior High/Middle School		EMPLOYED FULL-TIME
205	3	2040	1.92036	1.1330301	1.83717	2013	November 18	2021 14:35	14:35	Western	Yes	Ato Larbi	3040	3013	Unchecked	Unchecked	Unchecked	Unchecked	Unchecked	Checked	Unchecked	Unchecked	Unchecked		NO		YES	Unchecked	Checked	Unchecked	Checked	Unchecked	Unchecked	Checked	Unchecked	Unchecked	Checked	Unchecked	Unchecked	Checked	Unchecked	Unchecked	Within the last 7 days	MALE		38	Junior High/Middle School		EMPLOYED FULL-TIME
206	3	2042	1.92036	.28325999	1.83717	2014	November 18	2021 14:46	14:46	Western	Yes	Ato Larbi	3042	3014	Unchecked	Unchecked	Unchecked	Unchecked	Unchecked	Checked	Unchecked	Unchecked	Unchecked		NO		YES	Unchecked	Checked	Unchecked	Checked	Unchecked	Unchecked	Checked	Unchecked	Unchecked	Unchecked	Checked	Unchecked	Unchecked	Checked	Unchecked	Within the last 7 days	MALE		48	Junior High/Middle School		EMPLOYED FULL-TIME
207	15	2044	.38407001	.56651002	.36743	2014	November 18	2021 15:05	15:05	Western	Yes	Ato Larbi	3044	3014	Unchecked	Unchecked	Unchecked	Unchecked	Unchecked	Checked	Unchecked	Unchecked	Unchecked		NO		YES	Checked	Unchecked	Unchecked	Checked	Unchecked	Unchecked	Checked	Unchecked	Unchecked	Checked	Unchecked	Unchecked	Checked	Unchecked	Unchecked	Within the last 7 days	MALE		46	Senior High/Secondary school		UNEMPLOYED
208	3	2046	1.92036	.56651002	1.83717	2015	November 18	2021 15:16	15:17	Western	Yes	Ato Larbi	3046	3015	Unchecked	Unchecked	Unchecked	Unchecked	Unchecked	Checked	Unchecked	Unchecked	Unchecked		NO		YES	Unchecked	Checked	Unchecked	Checked	Unchecked	Unchecked	Checked	Unchecked	Unchecked	Checked	Unchecked	Unchecked	Checked	Unchecked	Unchecked	Within the last 7 days	MALE		37	Junior High/Middle School		EMPLOYED FULL-TIME
209	20	2057	.28805	.56651002	.27557001	2019	November 18	2021 15:30	15:30	Western	Yes	Ato Larbi	3057	3019	Unchecked	Unchecked	Unchecked	Unchecked	Unchecked	Checked	Unchecked	Unchecked	Unchecked		NO		YES	Unchecked	Checked	Unchecked	Checked	Unchecked	Unchecked	Checked	Unchecked	Unchecked	Checked	Unchecked	Unchecked	Checked	Unchecked	Unchecked	Within the last 7 days	MALE		43	PRIMARY		UNEMPLOYED
210	3	2004	.48449999	1.1330301	5.8081298	2001	November 17	2021 18:07	18:07	Western	Yes	Ato larbi	3004	3001	Unchecked	Unchecked	Unchecked	Unchecked	Checked	Unchecked	Unchecked	Unchecked	Unchecked		NO		YES	Unchecked	Unchecked	Unchecked	Checked	Unchecked	Unchecked	Unchecked	Checked	Unchecked	Unchecked	Checked	Unchecked	Unchecked	Checked	Unchecked	Within the last 7 days	FEMALE		28	Vocational/technical school		EMPLOYED PART-TIME
211	6	2007	.96017998	2.8325701	.91858	2002	November 17	2021 18:38	18:38	Western	Yes	Ato latbi	3007	3002	Unchecked	Unchecked	Unchecked	Unchecked	Checked	Unchecked	Unchecked	Unchecked	Unchecked		NO		YES	Unchecked	Unchecked	Unchecked	Checked	Unchecked	Unchecked	Unchecked	Checked	Unchecked	Unchecked	Checked	Unchecked	Checked	Unchecked	Unchecked	Within the last 7 days	MALE		28	Junior High/Middle School		EMPLOYED FULL-TIME
212	5	2009	1.15222	.37768	1.1023	2003	November 17	2021 18:55	18:55	Western	Yes	Ato larbi	3009	3003	Unchecked	Unchecked	Unchecked	Unchecked	Unchecked	Checked	Unchecked	Unchecked	Unchecked		NO		YES	Unchecked	Checked	Unchecked	Checked	Unchecked	Unchecked	Unchecked	Checked	Unchecked	Unchecked	Checked	Unchecked	Checked	Unchecked	Unchecked	Within the last 7 days	MALE		25	PRIMARY		EMPLOYED FULL-TIME
213	6	2013	.96017998	.56651002	.91858	2004	November 17	2021 19:14	19:14	Western	Yes	Ato larbi	3013	3004	Unchecked	Unchecked	Unchecked	Unchecked	Unchecked	Checked	Unchecked	Unchecked	Unchecked		NO		YES	Checked	Unchecked	Unchecked	Checked	Unchecked	Unchecked	Unchecked	Checked	Unchecked	Unchecked	Checked	Unchecked	Checked	Unchecked	Unchecked	Within the last 7 days	MALE		38	Junior High/Middle School		EMPLOYED PART-TIME
214	5	2016	1.15222	.56651002	1.1023	2005	November 17	2021 19:33	19:33	Western	Yes	Ate larbi	3016	3005	Unchecked	Unchecked	Unchecked	Unchecked	Unchecked	Checked	Unchecked	Unchecked	Unchecked		NO		YES	Checked	Unchecked	Unchecked	Checked	Unchecked	Unchecked	Checked	Unchecked	Unchecked	Checked	Unchecked	Unchecked	Checked	Unchecked	Unchecked	Within the last 7 days	MALE		44	Junior High/Middle School		UNEMPLOYED
215	3	2020	1.92036	.56651002	1.83717	2007	November 17	2021 19:46	19:47	Western	Yes		3020	3007	Unchecked	Unchecked	Unchecked	Unchecked	Unchecked	Checked	Unchecked	Unchecked	Unchecked		NO		YES	Unchecked	Checked	Unchecked	Checked	Unchecked	Unchecked	Unchecked	Checked	Unchecked	Unchecked	Checked	Unchecked	Checked	Unchecked	Unchecked	Within the last 7 days	MALE		44	Junior High/Middle School		EMPLOYED PART-TIME
216	3	2025	1.92036	.56651002	1.83717	2008	November 17	2021 20:00	20:00	Western	Yes	Ato larbi	3025	3008	Unchecked	Unchecked	Unchecked	Unchecked	Unchecked	Checked	Unchecked	Unchecked	Unchecked		NO		YES	Unchecked	Checked	Unchecked	Checked	Unchecked	Unchecked	Checked	Unchecked	Unchecked	Checked	Unchecked	Unchecked	Checked	Unchecked	Unchecked	Within the last 7 days	FEMALE		21	Junior High/Middle School		UNEMPLOYED
217	5	2001	1.01481	.51501	.94537002		November 17	2021 17:16	17:16	Western	Yes	Anthonio Francis	3001		Unchecked	Unchecked	Unchecked	Unchecked	Unchecked	Unchecked	Unchecked	Unchecked	Unchecked				YES	Unchecked	Unchecked	Unchecked	Checked	Unchecked	Unchecked	Unchecked	Unchecked	Unchecked	Unchecked	Unchecked	Unchecked	Checked	Unchecked	Unchecked	Within the last 7 days	FEMALE		37	Junior High/Middle School		UNEMPLOYED
218	6	2056	.96017998	.28325999	.94537002	2018	November 18	2021 14:41	14:41	Western	Yes	Anthonio Francis	3056	3018	Unchecked	Unchecked	Checked	Unchecked	Unchecked	Unchecked	Unchecked	Unchecked	Unchecked		NO		YES	Checked	Unchecked	Unchecked	Checked	Unchecked	Unchecked	Unchecked	Unchecked	Unchecked	Unchecked	Unchecked	Unchecked	Unchecked	Unchecked	Unchecked	More than 1 month up to 6 months	MALE		55	Junior High/Middle School		UNEMPLOYED
219	5	2043	1.15222	.28325999	.94537002	2014	November 18	2021 15:09	15:09	Western	Yes	Anthonio Francis	3043	3014	Unchecked	Unchecked	Checked	Unchecked	Unchecked	Unchecked	Unchecked	Unchecked	Unchecked		NO		YES	Checked	Unchecked	Unchecked	Unchecked	Unchecked	Unchecked	Unchecked	Unchecked	Unchecked	Unchecked	Unchecked	Unchecked	Checked	Unchecked	Unchecked	Within the last 7 days	MALE		37	Junior High/Middle School		UNEMPLOYED
220	2	2054	2.8805399	.56651002	.94537002	2018	November 18	2021 15:20	15:20	Western	Yes	Anthonio Francis	3054	3018	Unchecked	Unchecked	Checked	Unchecked	Unchecked	Unchecked	Unchecked	Unchecked	Unchecked		NO		YES	Checked	Unchecked	Unchecked	Checked	Unchecked	Unchecked	Unchecked	Unchecked	Unchecked	Unchecked	Unchecked	Unchecked	Unchecked	Unchecked	Unchecked	Within the last 7 days	MALE		46	Junior High/Middle School		EMPLOYED FULL-TIME
221	8	2050	.72013998	1.6341799	.94537002	2016	November 18	2021 15:40	15:40	Western	Yes	Anthonio Francis	3050	3016	Unchecked	Unchecked	Checked	Unchecked	Checked	Unchecked	Unchecked	Unchecked	Unchecked		NO		YES	Checked	Unchecked	Unchecked	Unchecked	Unchecked	Unchecked	Unchecked	Unchecked	Unchecked	Unchecked	Unchecked	Unchecked	Unchecked	Unchecked	Unchecked	Within the last 7 days	MALE		36	Senior High/Secondary school		UNEMPLOYED
222	2	2052	2.8805399	1.41629	.94537002	2017	November 18	2021 15:59	15:59	Western	Yes	Anthonio Francis	3052	3017	Unchecked	Unchecked	Checked	Unchecked	Unchecked	Unchecked	Unchecked	Unchecked	Unchecked		NO		YES	Checked	Unchecked	Unchecked	Unchecked	Unchecked	Unchecked	Unchecked	Unchecked	Unchecked	Unchecked	Unchecked	Unchecked	Checked	Unchecked	Unchecked		MALE		27	Senior High/Secondary school		EMPLOYED FULL-TIME
223	6	2049	.96017998	1.1330301	.94537002	2016	November 18	2021 16:16	16:16	Western	Yes	Anthonio Francis	3049	3016	Unchecked	Unchecked	Checked	Unchecked	Checked	Unchecked	Unchecked	Unchecked	Unchecked		NO		YES	Unchecked	Unchecked	Unchecked	Checked	Unchecked	Unchecked	Unchecked	Unchecked	Unchecked	Unchecked	Unchecked	Unchecked	Unchecked	Unchecked	Unchecked	Within the last 7 days	FEMALE		27	Never attended school		UNEMPLOYED
224	4	2055	1.4402699	.37768	.94537002	2018	November 18	2021 16:28	16:28	Western	Yes	Anthonio Francis	3055	3018	Unchecked	Unchecked	Checked	Unchecked	Checked	Unchecked	Unchecked	Unchecked	Unchecked		NO		YES	Checked	Unchecked	Unchecked	Checked	Unchecked	Unchecked	Unchecked	Unchecked	Unchecked	Unchecked	Unchecked	Unchecked	Unchecked	Unchecked	Unchecked	Within the last 7 days	MALE		52	Junior High/Middle School		EMPLOYED FULL-TIME
225	5	2002	1.01481	.70814002	.94537002		November 17	2021 17:56	17:56	Western	Yes	Anthonio Francis	3002	3001	Unchecked	Unchecked	Checked	Unchecked	Unchecked	Unchecked	Unchecked	Unchecked	Unchecked		NO		YES	Checked	Unchecked	Unchecked	Unchecked	Unchecked	Unchecked	Unchecked	Unchecked	Unchecked	Unchecked	Unchecked	Unchecked	Checked	Unchecked	Unchecked	Within the last 7 days	FEMALE		52	PRIMARY		EMPLOYED PART-TIME
226	10	2005	.57611001	.94419003	.94537002	2002	November 17	2021 18:15	18:15	Western	Yes	Anthonio Francis	3005	3002	Unchecked	Unchecked	Checked	Unchecked	Unchecked	Unchecked	Unchecked	Unchecked	Unchecked		NO		YES	Unchecked	Unchecked	Unchecked	Checked	Unchecked	Unchecked	Unchecked	Unchecked	Unchecked	Unchecked	Unchecked	Unchecked	Checked	Unchecked	Unchecked	Within the last 7 days	MALE		36	Tertiary education		EMPLOYED FULL-TIME
227	12	2006	.48008999	1.1330301	.94537002	2002	November 17	2021 18:30	18:30	Western	Yes	Anthonio Francis	3006	3002	Unchecked	Unchecked	Checked	Unchecked	Unchecked	Unchecked	Unchecked	Unchecked	Unchecked		NO		YES	Checked	Unchecked	Unchecked	Unchecked	Unchecked	Unchecked	Checked	Unchecked	Unchecked	Unchecked	Unchecked	Unchecked	Unchecked	Unchecked	Unchecked	Within the last 7 days	MALE		65	Junior High/Middle School		UNEMPLOYED
228	5	2011	1.15222	.56651002	.94537002	2001	November 17	2021 18:51	18:51	Western	Yes	Anthonio Francis	3011	3004	Unchecked	Unchecked	Checked	Unchecked	Unchecked	Unchecked	Unchecked	Unchecked	Unchecked		NO		YES	Unchecked	Unchecked	Unchecked	Checked	Unchecked	Unchecked	Unchecked	Unchecked	Unchecked	Unchecked	Unchecked	Unchecked	Unchecked	Unchecked	Unchecked	Within the last 7 days	MALE		50	Senior High/Secondary school		EMPLOYED FULL-TIME
229	9	2030	.64012003	.80931002	.94537002	2010	November 18	2021 13:41	13:41	Western	Yes	Anthonio Francis	3030	3010	Unchecked	Unchecked	Checked	Unchecked	Unchecked	Unchecked	Unchecked	Unchecked	Unchecked		NO		YES	Unchecked	Unchecked	Unchecked	Checked	Unchecked	Unchecked	Unchecked	Unchecked	Unchecked	Unchecked	Unchecked	Unchecked	Checked	Unchecked	Unchecked	Within the last 7 days	MALE		47	Senior High/Secondary school		EMPLOYED PART-TIME
230	3	2033	1.92036	1.1330301	.94537002	2011	November 18	2021 13:57	13:58	Western	Yes	Anthonio Francis	3033	3011	Unchecked	Unchecked	Checked	Unchecked	Unchecked	Unchecked	Unchecked	Unchecked	Unchecked		NO		YES	Checked	Unchecked	Unchecked	Checked	Unchecked	Unchecked	Unchecked	Unchecked	Unchecked	Unchecked	Unchecked	Unchecked	Unchecked	Unchecked	Unchecked	Within the last 7 days	MALE		37	Junior High/Middle School		EMPLOYED PART-TIME
231	5	2036	1.15222	.28325999	.94537002	2012	November 18	2021 14:14	14:14	Western	Yes	Anthonio Francis	3036	3012	Unchecked	Unchecked	Checked	Unchecked	Unchecked	Unchecked	Unchecked	Unchecked	Unchecked		NO		YES	Unchecked	Unchecked	Unchecked	Checked	Unchecked	Unchecked	Unchecked	Unchecked	Unchecked	Unchecked	Unchecked	Unchecked	Unchecked	Unchecked	Unchecked	Within the last 7 days	MALE		29	Junior High/Middle School		EMPLOYED FULL-TIME
232	4	2039	1.4402699	1.41629	.94537002	2013	November 18	2021 14:27	14:27	Western	Yes	Anthonio Francis	3039	3013	Unchecked	Unchecked	Checked	Unchecked	Unchecked	Unchecked	Unchecked	Unchecked	Unchecked		NO		YES	Checked	Unchecked	Unchecked	Unchecked	Unchecked	Unchecked	Unchecked	Unchecked	Unchecked	Unchecked	Unchecked	Unchecked	Unchecked	Unchecked	Unchecked	Within the last 7 days	MALE		27	Junior High/Middle School		UNEMPLOYED
233	10	2012	.57611001	1.1330301	.94537002	2001	November 17	2021 19:19	19:19	Western	Yes	Anthonio Francis	3012	3004	Unchecked	Unchecked	Checked	Unchecked	Unchecked	Unchecked	Unchecked	Unchecked	Unchecked		NO		YES	Unchecked	Unchecked	Unchecked	Checked	Unchecked	Unchecked	Unchecked	Unchecked	Unchecked	Unchecked	Unchecked	Unchecked	Unchecked	Unchecked	Unchecked	More than 7 days to 1 month	MALE		59	Senior High/Secondary school		UNEMPLOYED
234	20	2018	.28805	.80931002	.94537002	2006	November 17	2021 19:39	19:40	Western	Yes	Anthonio Francis	3018	3006	Unchecked	Unchecked	Checked	Unchecked	Unchecked	Unchecked	Unchecked	Unchecked	Unchecked		NO		YES	Unchecked	Unchecked	Unchecked	Checked	Unchecked	Unchecked	Unchecked	Unchecked	Unchecked	Unchecked	Unchecked	Unchecked	Unchecked	Unchecked	Unchecked	Within the last 7 days	FEMALE		44	Junior High/Middle School		UNEMPLOYED
235	15	2023	.38407001	1.1330301	.94537002	2008	November 17	2021 19:58	19:58	Western	Yes	Anthonio Francis	3023	3008	Unchecked	Unchecked	Checked	Unchecked	Unchecked	Unchecked	Unchecked	Unchecked	Unchecked		NO		YES	Checked	Unchecked	Unchecked	Unchecked	Unchecked	Unchecked	Unchecked	Unchecked	Unchecked	Unchecked	Unchecked	Unchecked	Checked	Unchecked	Unchecked	Within the last 7 days	MALE		43	Senior High/Secondary school		UNEMPLOYED
236	11	2065	.52373999	1.08945	.94537002	2021	November 19	2021 16:30	16:30	Western	Yes	Anthonio Francis	3065	3021	Unchecked	Unchecked	Checked	Checked	Unchecked	Unchecked	Unchecked	Unchecked	Unchecked		NO		YES	Unchecked	Unchecked	Unchecked	Unchecked	Unchecked	Unchecked	Unchecked	Unchecked	Unchecked	Unchecked	Unchecked	Unchecked	Checked	Unchecked	Unchecked	Within the last 7 days	FEMALE		37	Junior High/Middle School		EMPLOYED PART-TIME
237	17	2070	.33888999	.28325999	.94537002	2023	November 19	2021 22:17	22:17	Western	Yes	Anthonio Francis	3070	3023	Unchecked	Unchecked	Checked	Checked	Unchecked	Unchecked	Unchecked	Unchecked	Unchecked		NO		YES	Checked	Unchecked	Unchecked	Checked	Unchecked	Unchecked	Unchecked	Unchecked	Unchecked	Unchecked	Unchecked	Unchecked	Unchecked	Unchecked	Unchecked	Within the last 7 days	MALE		33	Senior High/Secondary school		EMPLOYED FULL-TIME
238	8	2063	.72013998	1.41629	.94537002	2021	November 19	2021 17:10	17:10	Western	Yes	Anthonio Francis	3063	3021	Unchecked	Unchecked	Checked	Checked	Unchecked	Unchecked	Unchecked	Unchecked	Unchecked		NO		YES	Checked	Unchecked	Unchecked	Unchecked	Unchecked	Unchecked	Unchecked	Unchecked	Unchecked	Unchecked	Unchecked	Unchecked	Checked	Unchecked	Unchecked	Within the last 7 days	MALE		37	Senior High/Secondary school		UNEMPLOYED
239	6	2078	.96017998	.56651002	.94537002	2025	November 19	2021 17:38	17:38	Western	Yes	Anthonio Francis	3078	3025	Unchecked	Unchecked	Checked	Checked	Unchecked	Unchecked	Unchecked	Unchecked	Unchecked		NO		YES	Checked	Unchecked	Unchecked	Unchecked	Unchecked	Unchecked	Unchecked	Unchecked	Unchecked	Unchecked	Unchecked	Unchecked	Checked	Unchecked	Unchecked	Within the last 7 days	MALE		34	Junior High/Middle School		EMPLOYED PART-TIME
240	5	2081	1.15222	.94419003	.94537002	2027	November 19	2021 17:50	17:50	Western	Yes	Anthonio Francis	3081	3027	Unchecked	Unchecked	Checked	Checked	Unchecked	Unchecked	Unchecked	Unchecked	Unchecked		NO		YES	Checked	Unchecked	Unchecked	Unchecked	Unchecked	Unchecked	Unchecked	Unchecked	Unchecked	Unchecked	Unchecked	Unchecked	Unchecked	Unchecked	Unchecked	Within the last 7 days	MALE		41	Junior High/Middle School		EMPLOYED PART-TIME
241	3	2083	1.92036	.18884	.94537002	2027	November 19	2021 18:00	18:00	Western	Yes	Anthonio Francis	3083	3027	Unchecked	Unchecked	Checked	Checked	Unchecked	Unchecked	Unchecked	Unchecked	Unchecked		NO		YES	Checked	Unchecked	Unchecked	Unchecked	Unchecked	Unchecked	Unchecked	Unchecked	Unchecked	Unchecked	Unchecked	Unchecked	Unchecked	Unchecked	Unchecked	Within the last 7 days	MALE		31	Vocational/technical school		EMPLOYED PART-TIME
242	5	2086	1.15222	.28325999	.94537002	2028	November 19	2021 18:13	18:13	Western	Yes	Anthonio Francis	3086	3028	Unchecked	Unchecked	Checked	Checked	Unchecked	Unchecked	Unchecked	Unchecked	Unchecked		NO		YES	Checked	Unchecked	Unchecked	Unchecked	Unchecked	Unchecked	Unchecked	Unchecked	Unchecked	Unchecked	Unchecked	Unchecked	Unchecked	Unchecked	Unchecked		MALE		39	Junior High/Middle School		EMPLOYED FULL-TIME
243	2	2088	2.8805399	.56651002	.94537002	2029	November 19	2021 18:30	18:30	Western	Yes	Anthonio Francis	3088	3029	Unchecked	Unchecked	Checked	Checked	Unchecked	Unchecked	Unchecked	Unchecked	Unchecked		NO		YES	Checked	Unchecked	Unchecked	Unchecked	Unchecked	Unchecked	Unchecked	Unchecked	Unchecked	Unchecked	Unchecked	Unchecked	Unchecked	Unchecked	Unchecked	Within the last 7 days	MALE		26	Junior High/Middle School		EMPLOYED PART-TIME
244	10	2062	.57611001	.18884	.55115002	2020	November 19	2021 15:50	15:50	Western	Yes	Ato Larbi	3062	3020	Unchecked	Unchecked	Unchecked	Unchecked	Unchecked	Checked	Unchecked	Unchecked	Unchecked		NO		YES	Unchecked	Checked	Unchecked	Checked	Unchecked	Unchecked	Checked	Unchecked	Unchecked	Checked	Unchecked	Unchecked	Checked	Unchecked	Unchecked	Within the last 7 days	MALE		44	Junior High/Middle School		EMPLOYED FULL-TIME
245	10	2064	.57611001	1.1330301	.55115002	2021	November 19	2021 16:11	16:11	Western	Yes	Ato Larbi	3064	3021	Unchecked	Unchecked	Unchecked	Unchecked	Unchecked	Checked	Unchecked	Unchecked	Unchecked		NO		YES	Unchecked	Checked	Unchecked	Checked	Unchecked	Unchecked	Checked	Unchecked	Unchecked	Checked	Unchecked	Unchecked	Checked	Unchecked	Unchecked	Within the last 7 days	FEMALE		28	Junior High/Middle School		EMPLOYED FULL-TIME
246	20	2066	.28805	.56651002	.27557001	2022	November 19	2021 16:24	16:24	Western	Yes	Ato Larbi	3066	3022	Unchecked	Unchecked	Unchecked	Unchecked	Unchecked	Checked	Unchecked	Unchecked	Unchecked		NO		YES	Unchecked	Checked	Unchecked	Checked	Unchecked	Unchecked	Checked	Unchecked	Unchecked	Checked	Unchecked	Unchecked	Checked	Unchecked	Unchecked	Within the last 7 days	MALE		35	Junior High/Middle School		EMPLOYED FULL-TIME
247	10	2068	.57611001	1.1330301	.55115002	2022	November 19	2021 16:38	16:38	Western	Yes	Ato Larbi	3068	3022	Unchecked	Unchecked	Unchecked	Unchecked	Unchecked	Checked	Unchecked	Unchecked	Unchecked		NO		YES	Unchecked	Checked	Unchecked	Checked	Unchecked	Unchecked	Checked	Unchecked	Unchecked	Checked	Unchecked	Unchecked	Checked	Unchecked	Unchecked	Within the last 7 days	MALE		37	Junior High/Middle School		EMPLOYED FULL-TIME
248	5	2072	1.15222	.94419003	1.1023	2024	November 19	2021 16:54	16:54	Western	Yes	Ato Larbi	3072	3024	Unchecked	Unchecked	Unchecked	Unchecked	Unchecked	Checked	Unchecked	Unchecked	Unchecked		NO		YES	Unchecked	Checked	Unchecked	Checked	Unchecked	Unchecked	Checked	Unchecked	Unchecked	Checked	Unchecked	Unchecked	Checked	Unchecked	Unchecked	Within the last 7 days	MALE		40	Junior High/Middle School		EMPLOYED FULL-TIME
249	15	2074	.38407001	1.1330301	.36743	2024	November 19	2021 17:06	17:06	Western	Yes	Ato Larbi	3074	3024	Unchecked	Unchecked	Unchecked	Unchecked	Unchecked	Checked	Unchecked	Unchecked	Unchecked		NO		YES	Unchecked	Checked	Unchecked	Checked	Unchecked	Unchecked	Checked	Unchecked	Unchecked	Checked	Unchecked	Unchecked	Checked	Unchecked	Unchecked	Within the last 7 days	MALE		34	Senior High/Secondary school		EMPLOYED FULL-TIME
250	10	2076	.57611001	.28325999	.55115002	2025	November 19	2021 17:19	17:19	Western	Yes	Ato Larbi	3076	3025	Unchecked	Unchecked	Unchecked	Unchecked	Unchecked	Checked	Unchecked	Unchecked	Unchecked		NO		YES	Unchecked	Checked	Unchecked	Checked	Unchecked	Unchecked	Checked	Unchecked	Unchecked	Checked	Unchecked	Unchecked	Checked	Unchecked	Unchecked	Within the last 7 days	MALE		34	Senior High/Secondary school		EMPLOYED FULL-TIME
251	4	2077	1.4402699	1.8883801	1.37787	2025	November 19	2021 17:34	17:34	Western	Yes	Ato Larbi	3077	3025	Unchecked	Unchecked	Unchecked	Unchecked	Unchecked	Checked	Unchecked	Unchecked	Unchecked		NO		YES	Unchecked	Checked	Unchecked	Checked	Unchecked	Unchecked	Checked	Unchecked	Unchecked	Checked	Unchecked	Unchecked	Checked	Unchecked	Unchecked	Within the last 7 days	MALE		34	Junior High/Middle School		EMPLOYED FULL-TIME
252	3	2079	1.92036	.28325999	1.83717	2026	November 19	2021 17:46	17:46	Western	Yes	Ato Larbi	3079	3026	Unchecked	Unchecked	Unchecked	Unchecked	Unchecked	Checked	Unchecked	Unchecked	Unchecked		NO		YES	Unchecked	Checked	Unchecked	Checked	Unchecked	Unchecked	Checked	Unchecked	Unchecked	Checked	Unchecked	Unchecked	Checked	Unchecked	Unchecked	Within the last 7 days	MALE		35	Senior High/Secondary school		EMPLOYED FULL-TIME
253	4	2082	1.4402699	.22661	1.37787	2027	November 19	2021 17:57	17:57	Western	Yes	Ato Larbi	3082	3027	Unchecked	Unchecked	Unchecked	Unchecked	Unchecked	Checked	Unchecked	Unchecked	Unchecked		NO		YES	Unchecked	Checked	Unchecked	Checked	Unchecked	Unchecked	Checked	Unchecked	Unchecked	Checked	Unchecked	Unchecked	Checked	Unchecked	Unchecked	Within the last 7 days	MALE		32	Junior High/Middle School		EMPLOYED FULL-TIME
254	20	2084	.28805	.94419003	.27557001	2028	November 19	2021 18:07	18:07	Western	Yes	Ato Larbi	3084	3028	Unchecked	Unchecked	Unchecked	Unchecked	Unchecked	Checked	Unchecked	Unchecked	Unchecked		NO		YES	Unchecked	Checked	Unchecked	Checked	Unchecked	Unchecked	Checked	Unchecked	Unchecked	Checked	Unchecked	Unchecked	Checked	Unchecked	Unchecked	Within the last 7 days	MALE		39	Junior High/Middle School		EMPLOYED FULL-TIME
255	15	2087	.38407001	.22661	.36743	2029	November 19	2021 18:16	18:16	Western	Yes	Ato Larbi	3087	3029	Unchecked	Unchecked	Unchecked	Unchecked	Unchecked	Checked	Unchecked	Unchecked	Unchecked		NO		YES	Unchecked	Checked	Unchecked	Checked	Unchecked	Unchecked	Checked	Unchecked	Unchecked	Checked	Unchecked	Unchecked	Checked	Unchecked	Unchecked	Within the last 7 days	MALE		40	Junior High/Middle School		EMPLOYED FULL-TIME
256	20	2089	.28805	1.1330301	.27557001	2029	November 19	2021 18:28	18:28	Western	Yes	Ato Larbi	3089	3029	Unchecked	Unchecked	Unchecked	Unchecked	Unchecked	Checked	Unchecked	Unchecked	Unchecked		NO		YES	Unchecked	Checked	Unchecked	Checked	Unchecked	Unchecked	Checked	Unchecked	Unchecked	Checked	Unchecked	Unchecked	Checked	Unchecked	Unchecked	Within the last 7 days	MALE		40	Vocational/technical school		EMPLOYED FULL-TIME
257	4	2003	.48449999	.28325999	4.3561001		November 17	2021 17:59	17:59	Western	Yes	Andy	3003	3001	Unchecked	Checked	Unchecked	Unchecked	Unchecked	Unchecked	Unchecked	Unchecked	Unchecked		NO		YES	Checked	Unchecked	Unchecked	Unchecked	Unchecked	Unchecked	Unchecked	Unchecked	Unchecked	Unchecked	Unchecked	Unchecked	Checked	Unchecked	Unchecked	Within the last 7 days	FEMALE		39	PRIMARY		UNEMPLOYED
258	10	2008	.57611001	2.8325701	.55115002	2003	November 17	2021 18:23	18:23	Western	Yes	Andy	3008	3003	Unchecked	Unchecked	Unchecked	Unchecked	Checked	Unchecked	Unchecked	Unchecked	Unchecked		NO		YES	Checked	Unchecked	Unchecked	Unchecked	Unchecked	Unchecked	Unchecked	Unchecked	Unchecked	Unchecked	Unchecked	Unchecked	Unchecked	Unchecked	Unchecked	Within the last 7 days	MALE		35	Junior High/Middle School		UNEMPLOYED
259	5	2015	1.15222	.28325999	1.1023	2005	November 17	2021 18:45	18:45	Western	Yes	Andy	3015	3005	Unchecked	Unchecked	Unchecked	Unchecked	Checked	Unchecked	Unchecked	Unchecked	Unchecked		NO		YES	Checked	Unchecked	Unchecked	Checked	Unchecked	Unchecked	Unchecked	Unchecked	Unchecked	Unchecked	Unchecked	Unchecked	Unchecked	Unchecked	Unchecked	Within the last 7 days	MALE		55	Senior High/Secondary school		OTHER
260	7	2010	.82301003	1.1330301	.78736001	2003	November 17	2021 19:06	19:06	Western	Yes	Andy	3010	3003	Unchecked	Unchecked	Unchecked	Unchecked	Checked	Unchecked	Unchecked	Unchecked	Unchecked		NO		YES	Checked	Unchecked	Unchecked	Unchecked	Unchecked	Unchecked	Unchecked	Unchecked	Unchecked	Unchecked	Unchecked	Unchecked	Unchecked	Unchecked	Unchecked	Within the last 7 days	MALE		45	Junior High/Middle School		UNEMPLOYED
261	3	2014	1.92036	2.8325701	1.83717	2005	November 17	2021 19:21	19:21	Western	Yes	Andy	3014	3005	Unchecked	Checked	Unchecked	Unchecked	Unchecked	Unchecked	Unchecked	Unchecked	Unchecked		NO		YES	Unchecked	Unchecked	Unchecked	Checked	Unchecked	Unchecked	Unchecked	Unchecked	Unchecked	Checked	Unchecked	Unchecked	Unchecked	Unchecked	Unchecked	Within the last 7 days	MALE		35	Junior High/Middle School		UNEMPLOYED
262	4	2019	1.4402699	.94419003	1.37787	2006	November 17	2021 19:38	19:38	Western	Yes	Andy	3019	3006	Unchecked	Unchecked	Unchecked	Unchecked	Checked	Unchecked	Unchecked	Unchecked	Unchecked		NO		YES	Unchecked	Unchecked	Unchecked	Checked	Unchecked	Unchecked	Unchecked	Unchecked	Unchecked	Unchecked	Unchecked	Unchecked	Unchecked	Unchecked	Unchecked	Within the last 7 days	MALE		38	Junior High/Middle School		EMPLOYED FULL-TIME
263	3	2022	1.92036	1.1330301	1.83717	2007	November 17	2021 19:54	19:54	Western	Yes	Andy	3022	3007	Unchecked	Unchecked	Unchecked	Unchecked	Checked	Unchecked	Unchecked	Unchecked	Unchecked		NO		YES	Unchecked	Unchecked	Unchecked	Checked	Unchecked	Unchecked	Unchecked	Unchecked	Unchecked	Unchecked	Unchecked	Unchecked	Unchecked	Unchecked	Unchecked	Within the last 7 days	MALE		32	Junior High/Middle School		OTHER
264	4	2058	1.4402699	.70814002	1.37787	2019	November 18	2021 15:08	15:08	Western	Yes	Andy	3058	3019	Unchecked	Unchecked	Unchecked	Unchecked	Checked	Unchecked	Unchecked	Unchecked	Unchecked		NO		YES	Checked	Unchecked	Unchecked	Checked	Unchecked	Unchecked	Unchecked	Unchecked	Unchecked	Unchecked	Unchecked	Unchecked	Checked	Unchecked	Unchecked	Within the last 7 days	MALE		51	Senior High/Secondary school		UNEMPLOYED
265	4	2051	1.4402699	.94419003	1.37787	2017	November 18	2021 15:31	15:31	Western	Yes	Andy	3051	3017	Unchecked	Unchecked	Unchecked	Unchecked	Checked	Unchecked	Unchecked	Unchecked	Unchecked		NO		YES	Checked	Unchecked	Unchecked	Checked	Unchecked	Unchecked	Unchecked	Unchecked	Unchecked	Unchecked	Unchecked	Unchecked	Checked	Unchecked	Unchecked	Within the last 7 days	MALE		41	Senior High/Secondary school		EMPLOYED FULL-TIME
266	10	2017	.57611001	1.41629	.55115002	2006	November 17	2021 19:12	19:12	Western	Yes	Mark Kofi	3017	3006	Unchecked	Unchecked	Checked	Unchecked	Unchecked	Unchecked	Unchecked	Unchecked	Unchecked		NO		YES	Unchecked	Unchecked	Unchecked	Checked	Unchecked	Unchecked	Checked	Unchecked	Unchecked	Unchecked	Unchecked	Unchecked	Unchecked	Unchecked	Unchecked	Within the last 7 days	MALE		25	Junior High/Middle School		EMPLOYED PART-TIME
267	8	2045	.72013998	.56651002	.68893999	2015	November 18	2021 15:09	15:09	Western	Yes	Mark Kofi	3045	3015	Unchecked	Unchecked	Checked	Unchecked	Unchecked	Unchecked	Unchecked	Unchecked	Unchecked		NO		YES	Checked	Unchecked	Unchecked	Checked	Unchecked	Unchecked	Unchecked	Unchecked	Unchecked	Checked	Unchecked	Unchecked	Unchecked	Unchecked	Unchecked	Within the last 7 days	MALE		32	Junior High/Middle School		EMPLOYED PART-TIME
268	15	2047	.38407001	.18884	.36743	2015	November 18	2021 15:30	15:30	Western	Yes	Mark Kofi	3047		Unchecked	Unchecked	Checked	Unchecked	Unchecked	Unchecked	Unchecked	Unchecked	Unchecked		NO		YES	Checked	Unchecked	Unchecked	Checked	Unchecked	Unchecked	Unchecked	Unchecked	Unchecked	Unchecked	Unchecked	Unchecked	Unchecked	Unchecked	Unchecked	Within the last 7 days	MALE		45	PRIMARY		OTHER
269	3	2061	1.92036	.70814002	1.83717	2020	November 19	2021 15:48	15:49	Western	Yes	Mark Kofi	3061	3020	Unchecked	Unchecked	Unchecked	Unchecked	Checked	Unchecked	Unchecked	Unchecked	Unchecked		NO		YES	Checked	Unchecked	Unchecked	Checked	Unchecked	Unchecked	Unchecked	Unchecked	Unchecked	Unchecked	Unchecked	Unchecked	Checked	Unchecked	Unchecked	Within the last 7 days	MALE		43	PRIMARY		OTHER
270	3	2071	1.92036	.16186	1.83717	2023	November 19	2021 16:11	16:11	Western	Yes	Mark Kofi	3071	3023	Unchecked	Unchecked	Unchecked	Unchecked	Checked	Unchecked	Unchecked	Unchecked	Unchecked		NO		YES	Checked	Unchecked	Unchecked	Checked	Unchecked	Unchecked	Unchecked	Unchecked	Unchecked	Unchecked	Unchecked	Unchecked	Checked	Unchecked	Unchecked	Within the last 7 days	MALE		40	Tertiary education		UNEMPLOYED
271	22	2067	.26187	.56651002	.25051999	2022	November 19	2021 16:36	16:36	Western	Yes	Mark Kofi	3067		Unchecked	Unchecked	Checked	Unchecked	Unchecked	Unchecked	Unchecked	Unchecked	Unchecked		NO		YES	Checked	Unchecked	Unchecked	Checked	Unchecked	Unchecked	Unchecked	Unchecked	Unchecked	Unchecked	Unchecked	Unchecked	Checked	Unchecked	Unchecked	Within the last 7 days	MALE		34	Junior High/Middle School		EMPLOYED FULL-TIME
272	4	2069	1.4402699	.70814002	1.37787	2023	November 19	2021 16:50	16:50	Western	Yes	Mark Kofi	3069	3023	Unchecked	Unchecked	Unchecked	Unchecked	Checked	Unchecked	Unchecked	Unchecked	Unchecked		NO		YES	Unchecked	Unchecked	Unchecked	Checked	Unchecked	Unchecked	Unchecked	Unchecked	Unchecked	Checked	Unchecked	Unchecked	Checked	Unchecked	Unchecked	Within the last 7 days	MALE		53	Junior High/Middle School		EMPLOYED FULL-TIME
273	5	2073	1.15222	.21788999	1.1023	2024	November 19	2021 17:05	17:05	Western	Yes	Mark Kofi	3073	3024	Unchecked	Unchecked	Unchecked	Unchecked	Checked	Unchecked	Unchecked	Unchecked	Unchecked		NO		YES	Checked	Unchecked	Unchecked	Checked	Unchecked	Unchecked	Unchecked	Unchecked	Unchecked	Unchecked	Unchecked	Unchecked	Checked	Unchecked	Unchecked	Within the last 7 days	MALE		38	Junior High/Middle School		EMPLOYED PART-TIME
274	5	2073	1.15222	.28325999	1.1023	2025	November 19	2021 17:23	17:23	Western	Yes	Mark Kofi	3073	3025	Unchecked	Unchecked	Unchecked	Unchecked	Checked	Unchecked	Unchecked	Unchecked	Unchecked		NO		YES	Checked	Unchecked	Unchecked	Checked	Unchecked	Unchecked	Unchecked	Unchecked	Unchecked	Unchecked	Unchecked	Unchecked	Checked	Unchecked	Unchecked	Within the last 7 days	MALE		32	Junior High/Middle School		EMPLOYED PART-TIME
275	6	2080	.96017998	.37768	.91858	2026	November 19	2021 17:45	17:46	Western	Yes	Mark Kofi	3080	3026	Unchecked	Unchecked	Unchecked	Unchecked	Checked	Unchecked	Unchecked	Unchecked	Unchecked		NO		YES	Checked	Unchecked	Unchecked	Checked	Unchecked	Unchecked	Unchecked	Unchecked	Unchecked	Unchecked	Unchecked	Unchecked	Unchecked	Unchecked	Unchecked	Within the last 7 days	MALE		36	PRIMARY		EMPLOYED PART-TIME
276	15	2085	.38407001	.22661	.36743	2028	November 19	2021 18:00	18:00	Western	Yes	Mark Kofi	3085	3028	Unchecked	Unchecked	Unchecked	Unchecked	Checked	Unchecked	Unchecked	Unchecked	Unchecked		NO		YES	Unchecked	Unchecked	Unchecked	Checked	Unchecked	Unchecked	Unchecked	Unchecked	Unchecked	Checked	Unchecked	Unchecked	Checked	Unchecked	Unchecked	Within the last 7 days	MALE		38	PRIMARY		EMPLOYED PART-TIME
277	5	2021	1.15222	.43577999	1.1023	2007	November 17	2021 19:35	19:35	Western	Yes	Mark kofi	3021	3007	Unchecked	Unchecked	Unchecked	Unchecked	Checked	Unchecked	Unchecked	Unchecked	Unchecked		NO		YES	Unchecked	Unchecked	Unchecked	Checked	Unchecked	Unchecked	Unchecked	Unchecked	Unchecked	Checked	Unchecked	Unchecked	Checked	Unchecked	Unchecked	Within the last 7 days	MALE		34	Junior High/Middle School		UNEMPLOYED
279	3	2024	1.92036	1.1330301	1.83717	2008	November 17	2021 19:59	19:59	Western	Yes	Mark Kofi	3024	3008	Unchecked	Unchecked	Unchecked	Unchecked	Checked	Unchecked	Unchecked	Unchecked	Unchecked		NO		YES	Checked	Unchecked	Unchecked	Checked	Unchecked	Unchecked	Unchecked	Unchecked	Unchecked	Unchecked	Unchecked	Unchecked	Checked	Unchecked	Unchecked	Within the last 7 days	FEMALE		49	PRIMARY		RETIRED
280	2	2028	2.8805399	.56651002	2.7557499	2009	November 18	2021 13:32	13:32	Western	Yes	Mark Kofi	3028	3009	Unchecked	Unchecked	Unchecked	Unchecked	Checked	Unchecked	Unchecked	Unchecked	Unchecked		NO		YES	Checked	Unchecked	Unchecked	Checked	Unchecked	Unchecked	Unchecked	Unchecked	Unchecked	Unchecked	Unchecked	Unchecked	Unchecked	Unchecked	Unchecked	Within the last 7 days	MALE		41	PRIMARY		UNEMPLOYED
281	4	2031	1.4402699	.28325999	1.37787	2010	November 18	2021 13:54	13:54	Western	Yes	NMark Kofi	3031	3010	Unchecked	Unchecked	Unchecked	Unchecked	Checked	Unchecked	Unchecked	Unchecked	Unchecked		NO		YES	Checked	Unchecked	Unchecked	Checked	Unchecked	Unchecked	Unchecked	Unchecked	Unchecked	Unchecked	Unchecked	Unchecked	Checked	Unchecked	Unchecked	Within the last 7 days	MALE		44	Junior High/Middle School		EMPLOYED PART-TIME
282	6	2034	.96017998	.70814002	.91858	2011	November 18	2021 14:07	14:07	Western	Yes		3034	3011	Unchecked	Unchecked	Unchecked	Unchecked	Checked	Checked	Unchecked	Unchecked	Unchecked		NO		YES	Checked	Unchecked	Unchecked	Checked	Unchecked	Unchecked	Unchecked	Unchecked	Unchecked	Checked	Unchecked	Unchecked	Checked	Unchecked	Unchecked	Within the last 7 days	MALE		36	PRIMARY		EMPLOYED FULL-TIME
283	5	2038	1.15222	.14162999	1.1023	2012	November 18	2021 14:24	14:24	Western	Yes	Mark Kofi	3038	3012	Unchecked	Unchecked	Unchecked	Unchecked	Checked	Unchecked	Unchecked	Unchecked	Unchecked		NO		YES	Checked	Unchecked	Unchecked	Unchecked	Unchecked	Unchecked	Unchecked	Unchecked	Unchecked	Unchecked	Unchecked	Unchecked	Unchecked	Unchecked	Unchecked	Within the last 7 days	MALE		37	Never attended school		EMPLOYED PART-TIME
284	3	2041	1.92036	.47209999	1.83717	2013	November 18	2021 14:37	14:37	Western	Yes	Mark Kofi	3041	3013	Unchecked	Unchecked	Checked	Unchecked	Unchecked	Unchecked	Unchecked	Unchecked	Unchecked		NO		YES	Checked	Unchecked	Unchecked	Checked	Unchecked	Unchecked	Unchecked	Unchecked	Unchecked	Unchecked	Unchecked	Unchecked	Checked	Unchecked	Unchecked	Within the last 7 days	MALE		30	Junior High/Middle School		EMPLOYED FULL-TIME
285	10	2059	.57611001	.80931002	.55115002	2019	November 18	2021 14:52	14:52	Western	Yes	Mark Kofi	3059	3019	Unchecked	Checked	Unchecked	Unchecked	Unchecked	Unchecked	Unchecked	Unchecked	Unchecked		NO		YES	Unchecked	Unchecked	Unchecked	Checked	Unchecked	Unchecked	Unchecked	Unchecked	Unchecked	Unchecked	Unchecked	Unchecked	Checked	Unchecked	Unchecked	Within the last 7 days	FEMALE		38	Junior High/Middle School		OTHER
286	35	4002	.1646	.18884	.15747	4001	November 19	2021 13:26	13:26	Northern	Yes	Casimir Kabio Donlebo	4002	4001	Unchecked	Unchecked	Unchecked	Unchecked	Checked	Unchecked	Unchecked	Unchecked	Unchecked		NO		YES	Unchecked	Unchecked	Unchecked	Unchecked	Unchecked	Unchecked	Unchecked	Unchecked	Unchecked	Checked	Unchecked	Unchecked	Unchecked	Unchecked	Unchecked	Within the last 7 days	MALE		25	Senior High/Secondary school		EMPLOYED PART-TIME
287	30	4005	.19204	.28325999	.18371999	4002	November 19	2021 13:47	13:47	Northern	Yes	Casimir Kabio Donlebo	4005	4002	Unchecked	Unchecked	Unchecked	Unchecked	Checked	Unchecked	Unchecked	Unchecked	Unchecked		NO		YES	Unchecked	Unchecked	Unchecked	Unchecked	Unchecked	Unchecked	Checked	Unchecked	Unchecked	Checked	Unchecked	Unchecked	Unchecked	Unchecked	Unchecked	Within the last 7 days	MALE		30	Tertiary education		EMPLOYED PART-TIME
288	20	4006	.28805	.37768	.94537002	4002	November 19	2021 14:03	14:03	Northern	Yes	Casimir Kabio Donlebo	4006	4002	Unchecked	Unchecked	Unchecked	Unchecked	Checked	Unchecked	Unchecked	Unchecked	Unchecked		NO		YES	Unchecked	Unchecked	Unchecked	Unchecked	Unchecked	Unchecked	Unchecked	Unchecked	Unchecked	Checked	Unchecked	Unchecked	Unchecked	Unchecked	Unchecked	Within the last 7 days	MALE		51	Tertiary education		UNEMPLOYED
289	25	4008	.23044001	.28325999	.22046	4003	November 19	2021 14:15	14:15	Northern	Yes	Casimir Kabio Donlebo	4008	4002	Unchecked	Unchecked	Unchecked	Unchecked	Checked	Unchecked	Unchecked	Unchecked	Unchecked		NO		YES	Unchecked	Unchecked	Unchecked	Unchecked	Unchecked	Unchecked	Unchecked	Unchecked	Unchecked	Checked	Unchecked	Unchecked	Unchecked	Unchecked	Unchecked	Within the last 7 days	MALE		38	Junior High/Middle School		EMPLOYED PART-TIME
290	13	4009	.44316	.22661	.42396	4003	November 19	2021 14:33	14:34	Northern	Yes	Casimir Kabio Donlebo	4009	4003	Unchecked	Unchecked	Unchecked	Unchecked	Checked	Unchecked	Unchecked	Unchecked	Unchecked		NO		YES	Unchecked	Unchecked	Unchecked	Unchecked	Unchecked	Unchecked	Unchecked	Unchecked	Unchecked	Checked	Unchecked	Unchecked	Unchecked	Unchecked	Unchecked	Within the last 7 days	MALE		24	Junior High/Middle School		EMPLOYED FULL-TIME
291	10	4011	.57611001	.28325999	.94537002	4004	November 19	2021 14:45	14:45	Northern	Yes	Casimir Kabio Donlebo	4011	4004	Unchecked	Unchecked	Unchecked	Unchecked	Checked	Unchecked	Unchecked	Unchecked	Unchecked		NO		YES	Unchecked	Unchecked	Unchecked	Unchecked	Unchecked	Unchecked	Unchecked	Unchecked	Unchecked	Checked	Unchecked	Unchecked	Unchecked	Unchecked	Unchecked	Within the last 7 days	MALE		40	Junior High/Middle School		EMPLOYED FULL-TIME
292	5	4010	1.15222	.47209999	.94537002	4003	November 19	2021 15:08	15:08	Northern	Yes	Casimir Kabio Donlebo	4010	4003	Unchecked	Unchecked	Unchecked	Unchecked	Checked	Unchecked	Unchecked	Unchecked	Unchecked		NO		YES	Unchecked	Unchecked	Unchecked	Unchecked	Unchecked	Unchecked	Unchecked	Unchecked	Unchecked	Checked	Unchecked	Unchecked	Unchecked	Unchecked	Unchecked	Within the last 7 days	MALE		28	Vocational/technical school		UNEMPLOYED
293	8	4013	.72013998	.43577999	.94537002	4004	November 19	2021 15:29	15:29	Northern	Yes	Casimir Kabio Donlebo	4013	4004	Unchecked	Unchecked	Unchecked	Unchecked	Checked	Unchecked	Unchecked	Unchecked	Unchecked		NO		YES	Unchecked	Unchecked	Unchecked	Unchecked	Unchecked	Unchecked	Unchecked	Unchecked	Unchecked	Checked	Unchecked	Unchecked	Unchecked	Unchecked	Unchecked	Within the last 7 days	MALE		22	Junior High/Middle School		EMPLOYED FULL-TIME
294	40	4014	.14403	.94419003	.13778999	4005	November 19	2021 15:47	15:47	Northern	Yes	Casimir Kabio Donlebo	4014	4004	Unchecked	Unchecked	Unchecked	Unchecked	Checked	Unchecked	Unchecked	Unchecked	Unchecked		NO		YES	Unchecked	Unchecked	Unchecked	Unchecked	Unchecked	Unchecked	Unchecked	Unchecked	Unchecked	Checked	Unchecked	Unchecked	Unchecked	Unchecked	Unchecked	Within the last 7 days	MALE		52	PRIMARY		EMPLOYED FULL-TIME
295	7	4016	.82301003	.56651002	.78736001	4006		15:56	Northern	Yes	Casimir Kabio Donlebo	4016	4006	Unchecked	Unchecked	Unchecked	Unchecked	Checked	Unchecked	Unchecked	Unchecked	Unchecked		NO		YES	Unchecked	Unchecked	Unchecked	Unchecked	Unchecked	Unchecked	Unchecked	Unchecked	Unchecked	Checked	Unchecked	Unchecked	Unchecked	Unchecked	Unchecked	Within the last 7 days	MALE		53	PRIMARY		EMPLOYED FULL-TIME
296	30	4017	.19204	.32684001	.18371999	4006	November 19	2021 16:11	16:11	Northern	Yes	Casimir Kabio Donlebo	4017	4006	Unchecked	Unchecked	Unchecked	Unchecked	Checked	Unchecked	Unchecked	Unchecked	Unchecked		NO		YES	Checked	Unchecked	Unchecked	Unchecked	Unchecked	Unchecked	Unchecked	Unchecked	Unchecked	Checked	Unchecked	Unchecked	Checked	Unchecked	Unchecked	Within the last 7 days	MALE		36	Tertiary education		UNEMPLOYED
297	40	4019	1.01481	.47209999	.13778999		November 19	2021 16:23	16:23	Northern	Yes	Casimir Kabio Donlebo	4019	4019	Unchecked	Unchecked	Unchecked	Unchecked	Checked	Unchecked	Unchecked	Unchecked	Unchecked		NO		YES	Unchecked	Unchecked	Unchecked	Unchecked	Unchecked	Unchecked	Unchecked	Unchecked	Unchecked	Checked	Unchecked	Unchecked	Unchecked	Unchecked	Unchecked	Within the last 7 days	MALE		44	Senior High/Secondary school		UNEMPLOYED
298	20	4021	.28805	.28325999	.27557001	4019	November 19	2021 16:34	16:34	Northern	Yes	Casimir Kabio Donlebo	4021	4019	Unchecked	Unchecked	Unchecked	Unchecked	Checked	Unchecked	Unchecked	Unchecked	Unchecked		NO		YES	Unchecked	Unchecked	Unchecked	Unchecked	Unchecked	Unchecked	Checked	Unchecked	Unchecked	Checked	Unchecked	Unchecked	Unchecked	Unchecked	Unchecked	Within the last 7 days	MALE		41	Tertiary education		EMPLOYED FULL-TIME
299	25	4022	.23044001	1.1330301	.22046	4019	November 19	2021 16:46	16:46	Northern	Yes	Casimir Kabio Donlebo	4022	4020	Unchecked	Unchecked	Unchecked	Unchecked	Checked	Unchecked	Unchecked	Unchecked	Unchecked		NO		YES	Unchecked	Unchecked	Unchecked	Unchecked	Unchecked	Unchecked	Unchecked	Unchecked	Unchecked	Checked	Unchecked	Unchecked	Unchecked	Unchecked	Unchecked	Within the last 7 days	MALE		54	Junior High/Middle School		EMPLOYED FULL-TIME
300	20	4023	.28805	.18884	.27557001	4020	November 19	2021 16:57	16:57	Northern	Yes	Casimir Kabio Donlebo	4023	4020	Unchecked	Unchecked	Unchecked	Unchecked	Checked	Unchecked	Unchecked	Unchecked	Unchecked		NO		YES	Unchecked	Unchecked	Unchecked	Unchecked	Unchecked	Unchecked	Unchecked	Unchecked	Unchecked	Checked	Unchecked	Unchecked	Unchecked	Unchecked	Unchecked	Within the last 7 days	FEMALE		23	Senior High/Secondary school		EMPLOYED FULL-TIME
301	6	4026	.96017998	.37768	.94537002	4021	November 19	2021 17:12	17:12	Northern	Yes	Casimir Kabio Donlebo	4026	4021	Unchecked	Unchecked	Unchecked	Unchecked	Checked	Unchecked	Unchecked	Unchecked	Unchecked		NO		YES	Unchecked	Unchecked	Unchecked	Unchecked	Unchecked	Unchecked	Unchecked	Unchecked	Unchecked	Checked	Unchecked	Unchecked	Unchecked	Unchecked	Unchecked	Within the last 7 days	MALE		19	Junior High/Middle School		EMPLOYED FULL-TIME
302	10	4027	.57611001	.28325999	.55115002	4021	November 19	2021 17:20	17:20	Northern	Yes	Casimir Kabio Donlebo	4027	4021	Unchecked	Unchecked	Unchecked	Unchecked	Checked	Unchecked	Unchecked	Unchecked	Unchecked		NO		YES	Unchecked	Unchecked	Unchecked	Unchecked	Unchecked	Unchecked	Unchecked	Unchecked	Unchecked	Checked	Unchecked	Unchecked	Unchecked	Unchecked	Unchecked	Within the last 7 days	FEMALE		22	Tertiary education		OTHER
303	20	4028	1.01481	.56651002	.27557001		November 20	2021 11:13	11:13	Northern	Yes	Casimir Kabio Donlebo	4028	4028	Unchecked	Unchecked	Unchecked	Unchecked	Checked	Unchecked	Unchecked	Unchecked	Unchecked		NO		YES	Unchecked	Unchecked	Unchecked	Unchecked	Unchecked	Unchecked	Checked	Unchecked	Unchecked	Unchecked	Unchecked	Unchecked	Unchecked	Unchecked	Unchecked	More than 7 days to 1 month	MALE		34	PRIMARY		EMPLOYED FULL-TIME
304	12	4030	.48008999	.47209999	.45929	4028	November 20	2021 11:31	11:31	Northern	Yes	Casimir Kabio Donlebo	4030	4028	Unchecked	Unchecked	Unchecked	Unchecked	Checked	Unchecked	Unchecked	Unchecked	Unchecked		NO		YES	Unchecked	Unchecked	Unchecked	Unchecked	Unchecked	Unchecked	Unchecked	Unchecked	Unchecked	Checked	Unchecked	Unchecked	Unchecked	Unchecked	Unchecked	Within the last 7 days	MALE		34	Junior High/Middle School		EMPLOYED FULL-TIME
305	20	4031	.28805	.28325999	.27557001	4028	November 20	2021 11:43	11:43	Northern	Yes	Casimir Kabio Donlebo	4031	4028	Unchecked	Unchecked	Unchecked	Unchecked	Checked	Unchecked	Unchecked	Unchecked	Unchecked		NO		YES	Unchecked	Unchecked	Unchecked	Unchecked	Unchecked	Unchecked	Unchecked	Unchecked	Unchecked	Checked	Unchecked	Unchecked	Unchecked	Unchecked	Unchecked	Within the last 7 days	MALE		23	Senior High/Secondary school		EMPLOYED FULL-TIME
306	30	4034	.19204	.98816001	.18371999	4033	November 20	2021 12:07	12:07	Northern	Yes	Casimir Kabio Donlebo	4034	4033	Unchecked	Unchecked	Unchecked	Unchecked	Checked	Unchecked	Unchecked	Unchecked	Unchecked		NO		YES	Checked	Unchecked	Unchecked	Unchecked	Unchecked	Unchecked	Unchecked	Unchecked	Unchecked	Checked	Unchecked	Unchecked	Unchecked	Unchecked	Unchecked	Within the last 7 days	MALE		46	Junior High/Middle School		EMPLOYED FULL-TIME
307	30	4033	1.01481	.98816001	.18371999		November 20	2021 12:25	12:25	Northern	Yes	Casimir Kabio Donlebo	4033	4033	Unchecked	Unchecked	Unchecked	Unchecked	Checked	Unchecked	Unchecked	Unchecked	Unchecked		NO		YES	Unchecked	Unchecked	Unchecked	Unchecked	Unchecked	Unchecked	Unchecked	Unchecked	Unchecked	Checked	Unchecked	Unchecked	Unchecked	Unchecked	Unchecked	Within the last 7 days	MALE		35	Junior High/Middle School		EMPLOYED FULL-TIME
308	20	4036	.28805	.98816001	.27557001	4033	November 20	2021 12:45	12:45	Northern	Yes	Casimir Kabio Donlebo	4036	4034	Unchecked	Unchecked	Unchecked	Unchecked	Checked	Unchecked	Unchecked	Unchecked	Unchecked		NO		YES	Unchecked	Unchecked	Unchecked	Unchecked	Unchecked	Unchecked	Unchecked	Unchecked	Unchecked	Checked	Unchecked	Unchecked	Checked	Unchecked	Unchecked	Within the last 7 days	MALE		24	Senior High/Secondary school		EMPLOYED FULL-TIME
309	12	4038	.48008999	.98816001	.94537002	4034	November 20	2021 16:46	16:46	Northern	Yes	Casimir Kabio Donlebo	4038	4034	Unchecked	Unchecked	Unchecked	Unchecked	Checked	Unchecked	Unchecked	Unchecked	Unchecked		NO		YES	Unchecked	Unchecked	Unchecked	Unchecked	Unchecked	Unchecked	Unchecked	Unchecked	Unchecked	Checked	Unchecked	Unchecked	Checked	Unchecked	Unchecked	Within the last 7 days	FEMALE		20	PRIMARY		OTHER
310	20	4039	.28805	.98816001	.27557001	4034	November 20	2021 17:05	17:05	Northern	Yes	Casimir Kabio Donlebo	4039	4035	Unchecked	Unchecked	Unchecked	Unchecked	Checked	Unchecked	Unchecked	Unchecked	Unchecked		NO		YES	Unchecked	Unchecked	Unchecked	Unchecked	Unchecked	Unchecked	Unchecked	Unchecked	Unchecked	Checked	Unchecked	Unchecked	Unchecked	Unchecked	Unchecked	Within the last 7 days	FEMALE		29	Senior High/Secondary school		EMPLOYED PART-TIME
311	10	4001	1.01481	.98816001	.55115002		November 19	2021 12:54	12:54	Northern	Yes	Joyce Laari	4001	4001	Unchecked	Unchecked	Unchecked	Unchecked	Checked	Unchecked	Unchecked	Unchecked	Unchecked		NO		YES	Unchecked	Checked	Unchecked	Checked	Unchecked	Unchecked	Unchecked	Checked	Unchecked	Checked	Unchecked	Unchecked	Checked	Unchecked	Unchecked	More than 1 month up to 6 months	MALE		23	Senior High/Secondary school		EMPLOYED FULL-TIME
312	13	4025	.44316	.98816001	.42396	4020	November 19	2021 17:06	17:06	Northern	Yes	Joyce Laari	4025	4020	Unchecked	Unchecked	Unchecked	Unchecked	Checked	Unchecked	Unchecked	Unchecked	Unchecked		NO		YES	Unchecked	Checked	Unchecked	Unchecked	Checked	Unchecked	Unchecked	Checked	Unchecked	Checked	Unchecked	Unchecked	Unchecked	Checked	Unchecked	Within the last 7 days	MALE		23	Junior High/Middle School		EMPLOYED PART-TIME
313	20	4029	.28805	.98816001	.27557001	4028	November 20	2021 11:21	11:21	Northern	Yes	Joyce Laari	4029	4028	Unchecked	Unchecked	Unchecked	Unchecked	Checked	Unchecked	Unchecked	Unchecked	Unchecked		NO		YES	Unchecked	Checked	Unchecked	Checked	Unchecked	Unchecked	Checked	Unchecked	Unchecked	Checked	Unchecked	Unchecked	Checked	Unchecked	Unchecked	Within the last 7 days	MALE		40	Tertiary education		EMPLOYED FULL-TIME
314	5	4032	1.15222	.98816001	1.1023	4029	November 20	2021 11:52	11:52	Northern	Yes	Joyce Laari	4032	4029	Unchecked	Unchecked	Unchecked	Unchecked	Checked	Unchecked	Unchecked	Unchecked	Unchecked		NO		YES	Unchecked	Checked	Unchecked	Unchecked	Checked	Unchecked	Checked	Unchecked	Unchecked	Checked	Unchecked	Unchecked	Checked	Unchecked	Unchecked	Within the last 7 days	MALE		25	Never attended school		EMPLOYED PART-TIME
315	15	4035	.38407001	1.30734	.36743	4033	November 20	2021 12:13	12:13	Northern	Yes	Joyce Laari	4035	4033	Unchecked	Unchecked	Unchecked	Unchecked	Checked	Unchecked	Unchecked	Unchecked	Unchecked		NO		YES	Checked	Unchecked	Unchecked	Checked	Unchecked	Unchecked	Checked	Unchecked	Unchecked	Checked	Unchecked	Unchecked	Checked	Unchecked	Unchecked	Within the last 7 days	MALE		22	PRIMARY		UNEMPLOYED
316	10	4037	.57611001	.98816001	.55115002	4034	November 20	2021 12:41	12:41	Northern	Yes	Joyce Laari	4037	4034	Unchecked	Unchecked	Unchecked	Unchecked	Checked	Unchecked	Unchecked	Unchecked	Unchecked		NO		YES	Checked	Unchecked	Unchecked	Unchecked	Checked	Unchecked	Unchecked	Checked	Unchecked	Checked	Unchecked	Unchecked	Checked	Unchecked	Unchecked	Within the last 7 days	FEMALE		21	Tertiary education		FULL-TIME STUDENT
317	10	4003	.57611001	.98816001	.55115002	4001	November 19	2021 13:55	13:55	Northern	Yes	Joyce Laari	4003	4001	Unchecked	Unchecked	Checked	Unchecked	Unchecked	Unchecked	Unchecked	Unchecked	Unchecked		NO		YES	Unchecked	Checked	Unchecked	Checked	Unchecked	Unchecked	Unchecked	Checked	Unchecked	Checked	Unchecked	Unchecked	Unchecked	Checked	Unchecked	Within the last 7 days	MALE		49	Tertiary education		EMPLOYED FULL-TIME
318	15	4007	.38407001	.98816001	.36743	4002	November 19	2021 14:19	14:19	Northern	Yes	Joyce Laari	4007	4002	Unchecked	Unchecked	Unchecked	Unchecked	Checked	Unchecked	Unchecked	Unchecked	Unchecked		NO		YES	Unchecked	Checked	Unchecked	Checked	Unchecked	Unchecked	Unchecked	Checked	Unchecked	Checked	Unchecked	Unchecked	Checked	Unchecked	Unchecked	More than 7 days to 1 month	MALE		34	Junior High/Middle School		EMPLOYED FULL-TIME
319	8	4004	.72013998	.98816001	.68893999	4001	November 19	2021 14:54	14:54	Northern	Yes	Joyce Laari	4004	4001	Unchecked	Unchecked	Unchecked	Unchecked	Checked	Unchecked	Unchecked	Unchecked	Unchecked		NO		YES	Checked	Unchecked	Unchecked	Checked	Unchecked	Unchecked	Checked	Unchecked	Unchecked	Checked	Unchecked	Unchecked	Checked	Unchecked	Unchecked	Within the last 7 days	MALE		20	Senior High/Secondary school		FULL-TIME STUDENT
320	20	4012	.28805	.98816001	.27557001	4004	November 19	2021 15:19	15:19	Northern	Yes	Joyce Laari	4012	4004	Unchecked	Unchecked	Unchecked	Unchecked	Checked	Unchecked	Unchecked	Unchecked	Unchecked		NO		YES	Checked	Unchecked	Unchecked	Checked	Unchecked	Unchecked	Checked	Unchecked	Unchecked	Checked	Unchecked	Unchecked	Unchecked	Checked	Unchecked	Within the last 7 days	MALE		34	Junior High/Middle School		EMPLOYED FULL-TIME
321	12	4015	.48008999	.98816001	.45929	4005	November 19	2021 15:50	15:50	Northern	Yes	Joyce Laari	4015	4005	Unchecked	Unchecked	Checked	Unchecked	Unchecked	Unchecked	Unchecked	Unchecked	Unchecked		NO		YES	Checked	Unchecked	Unchecked	Checked	Unchecked	Unchecked	Checked	Unchecked	Unchecked	Checked	Unchecked	Unchecked	Checked	Unchecked	Unchecked	Within the last 7 days	MALE		48	PRIMARY		EMPLOYED FULL-TIME
322	20	4018	.28805	.98816001	.27557001	4006	November 19	2021 16:21	16:21	Northern	Yes	Joyce Laari	4018	4006	Checked	Unchecked	Unchecked	Unchecked	Unchecked	Unchecked	Unchecked	Unchecked	Unchecked		NO		YES	Unchecked	Checked	Unchecked	Unchecked	Checked	Unchecked	Unchecked	Checked	Unchecked	Checked	Unchecked	Unchecked	Unchecked	Checked	Unchecked	Within the last 7 days	MALE		36	Tertiary education		EMPLOYED FULL-TIME
323	15	4020	.38407001	.98816001	.36743	4019	November 19	2021 16:38	16:38	Northern	Yes	Joyce Laari	4020	4019	Unchecked	Unchecked	Unchecked	Unchecked	Checked	Unchecked	Unchecked	Unchecked	Unchecked		NO		YES	Checked	Unchecked	Unchecked	Unchecked	Checked	Unchecked	Checked	Unchecked	Unchecked	Checked	Unchecked	Unchecked	Checked	Unchecked	Unchecked	Within the last 7 days	MALE		42	PRIMARY		EMPLOYED PART-TIME
324	12	4024	.48008999	.98816001	.45929	4020	November 19	2021 16:57	16:57	Northern	Yes	Joyce Laari	4024	4020	Unchecked	Unchecked	Unchecked	Unchecked	Checked	Unchecked	Unchecked	Unchecked	Unchecked		NO		YES	Unchecked	Checked	Unchecked	Unchecked	Checked	Unchecked	Unchecked	Checked	Unchecked	Checked	Unchecked	Unchecked	Checked	Unchecked	Unchecked		MALE		35	Never attended school		EMPLOYED PART-TIME
[truncated: 231 more columns]
